# Supplementary material for: Altered glia-neuron communication in Alzheimer’s Disease affects WNT, p53, and NFkB Signaling determined by snRNA-seq
Source: Cell Commun Signal. 2024 Jun 7;22:317. doi: 10.1186/s12964-024-01686-8 (PMC11157763; doi:10.1186/s12964-024-01686-8)
Supplement: Supplementary file 1 — Supplementary Material 1 [file 12964_2024_1686_MOESM1_ESM.xlsx]

## Sheet: GSE174367_markers
	p_val	avg_log2FC	pct.1	pct.2	p_val_adj	cluster	gene
DOCK10	4.56423e-11	0.83503	0.995	0.756	1.40765e-06	1	DOCK10
ST18	8.83463e-11	1.05252	0.997	0.587	2.72469e-06	1	ST18
MBP	1.10972e-10	1.07668	0.999	0.772	3.42249e-06	1	MBP
MOBP	3.03787e-10	0.987868	0.952	0.522	9.3691e-06	1	MOBP
PIP4K2A	4.15155e-10	0.977012	0.999	0.813	1.28038e-05	1	PIP4K2A
CTNNA3	5.66719e-10	1.06932	0.998	0.725	1.74782e-05	1	CTNNA3
BCAS1	8.2026e-10	0.830943	0.907	0.521	2.52976e-05	1	BCAS1
CDH19	8.72235e-10	0.621471	0.696	0.381	2.69006e-05	1	CDH19
MAP7	9.55796e-10	0.790755	0.993	0.831	2.94777e-05	1	MAP7
CERCAM	1.22041e-09	1.04729	0.925	0.516	3.76387e-05	1	CERCAM
ATP8A1	1.47342e-09	0.66786	0.969	0.822	4.54416e-05	1	ATP8A1
ENPP2	1.69444e-09	0.993678	0.972	0.536	5.22582e-05	1	ENPP2
MAN2A1	2.64101e-09	0.82069	0.982	0.791	8.14513e-05	1	MAN2A1
SHTN1	2.8498e-09	0.8653	0.994	0.799	8.78908e-05	1	SHTN1
DOCK5	3.12101e-09	0.912855	0.989	0.665	9.62552e-05	1	DOCK5
TTLL7	4.05092e-09	0.888486	0.989	0.805	0.000124934	1	TTLL7
PRUNE2	4.18964e-09	0.927923	0.988	0.75	0.000129213	1	PRUNE2
RNF220	4.19199e-09	1.10163	0.999	0.663	0.000129285	1	RNF220
TMEM144	5.83422e-09	0.911719	0.98	0.63	0.000179933	1	TMEM144
TMTC2	5.83923e-09	0.961943	0.994	0.767	0.000180088	1	TMTC2
APBB2	8.12938e-09	0.779711	0.967	0.777	0.000250718	1	APBB2
LINC01608	8.3484e-09	1.16823	0.909	0.433	0.000257473	1	LINC01608
PDE4B	1.15194e-08	0.850131	0.997	0.87	0.000355269	1	PDE4B
CLMN	1.2404e-08	1.01766	0.981	0.582	0.000382552	1	CLMN
PHLPP1	1.42566e-08	0.985345	0.997	0.832	0.000439687	1	PHLPP1
AK5	1.5286e-08	0.704701	0.904	0.688	0.000471436	1	AK5
PLEKHH1	1.72907e-08	0.960648	0.963	0.627	0.000533262	1	PLEKHH1
IL1RAPL1	1.87827e-08	0.890629	1	0.886	0.000579278	1	IL1RAPL1
SPOCK3	1.96571e-08	0.745773	0.987	0.73	0.000606244	1	SPOCK3
TJP1	2.66203e-08	0.66858	0.973	0.876	0.000820998	1	TJP1
TMEM165	2.66818e-08	0.828172	0.978	0.761	0.000822894	1	TMEM165
CLASP2	2.80318e-08	0.645688	0.993	0.929	0.000864529	1	CLASP2
SLC44A1	3.23655e-08	0.952197	0.999	0.844	0.000998184	1	SLC44A1
EDIL3	3.75741e-08	0.865623	0.994	0.769	0.00115882	1	EDIL3
DNAJC6	4.16549e-08	0.794495	0.963	0.779	0.00128468	1	DNAJC6
AC008571.2	4.67404e-08	0.825012	0.775	0.435	0.00144152	1	AC008571.2
PPP2R2B	5.62746e-08	0.78227	0.993	0.92	0.00173556	1	PPP2R2B
FRMD5	7.3432e-08	0.878997	0.997	0.868	0.00226472	1	FRMD5
GRM3	8.62757e-08	0.740967	0.928	0.63	0.00266083	1	GRM3
MYO1D	9.20263e-08	0.807767	0.901	0.624	0.00283818	1	MYO1D
POLR2F	9.30911e-08	1.06436	0.936	0.635	0.00287102	1	POLR2F
USP54	9.95039e-08	0.736851	0.943	0.738	0.0030688	1	USP54
UNC5C	1.04242e-07	0.882971	0.981	0.819	0.00321494	1	UNC5C
PLCL1	1.23361e-07	0.891084	0.986	0.751	0.00380457	1	PLCL1
PALM2-AKAP2	1.25215e-07	1.08179	0.968	0.701	0.00386175	1	PALM2-AKAP2
PLP1	1.26006e-07	0.924949	0.987	0.703	0.00388616	1	PLP1
FMNL2	1.31114e-07	0.620785	0.995	0.946	0.00404368	1	FMNL2
ELMO1	1.32862e-07	0.803314	0.998	0.807	0.0040976	1	ELMO1
FGFR2	1.39483e-07	0.786234	0.894	0.588	0.00430179	1	FGFR2
SH3GL3	1.52137e-07	0.915802	0.96	0.722	0.00469207	1	SH3GL3
LRP2	1.56974e-07	0.790334	0.778	0.395	0.00484124	1	LRP2
C10orf90	1.65714e-07	0.928552	0.981	0.582	0.00511079	1	C10orf90
MYRF	1.87999e-07	0.865645	0.87	0.45	0.00579807	1	MYRF
TF	1.96153e-07	0.867831	0.975	0.61	0.00604956	1	TF
GPM6B	2.14429e-07	0.656876	0.97	0.86	0.00661322	1	GPM6B
HIP1	2.1533e-07	0.820744	0.939	0.65	0.00664099	1	HIP1
CD22	2.18137e-07	0.898146	0.862	0.43	0.00672755	1	CD22
TRIM2	2.18847e-07	0.932306	0.986	0.843	0.00674946	1	TRIM2
PXK	2.33868e-07	0.89145	0.979	0.741	0.00721272	1	PXK
SLCO3A1	2.42147e-07	0.859417	0.965	0.735	0.00746804	1	SLCO3A1
ERBIN	2.50171e-07	0.719328	0.984	0.865	0.00771552	1	ERBIN
VRK2	2.74206e-07	0.814539	0.776	0.447	0.00845678	1	VRK2
CREB5	3.00015e-07	0.928799	0.954	0.615	0.00925276	1	CREB5
KCNH8	3.06198e-07	0.983048	0.97	0.569	0.00944344	1	KCNH8
MAP4K4	3.1771e-07	0.702323	0.988	0.905	0.0097985	1	MAP4K4
ABCA2	3.54176e-07	0.913326	0.954	0.627	0.0109231	1	ABCA2
GLDN	3.67837e-07	0.775277	0.817	0.5	0.0113445	1	GLDN
GAB1	3.76686e-07	0.81736	0.966	0.773	0.0116174	1	GAB1
SEMA4D	3.82463e-07	0.761254	0.861	0.644	0.0117955	1	SEMA4D
BIN1	4.42726e-07	0.637486	0.854	0.637	0.0136541	1	BIN1
DNM3	4.73424e-07	0.619589	0.996	0.9	0.0146009	1	DNM3
FRYL	5.06176e-07	0.833219	0.987	0.858	0.015611	1	FRYL
DLG1	5.14728e-07	0.738216	0.983	0.875	0.0158747	1	DLG1
PLLP	5.1966e-07	0.752554	0.762	0.419	0.0160268	1	PLLP
CDK18	5.86956e-07	0.728875	0.899	0.55	0.0181023	1	CDK18
QKI	5.89205e-07	0.789894	1	0.949	0.0181717	1	QKI
SLAIN1	6.00744e-07	0.763151	0.955	0.765	0.0185275	1	SLAIN1
NFASC	6.03458e-07	0.807716	0.963	0.773	0.0186112	1	NFASC
PCSK6	6.37198e-07	0.771042	0.894	0.556	0.0196518	1	PCSK6
ZDHHC20	6.7147e-07	0.468417	0.766	0.676	0.0207088	1	ZDHHC20
SIK3	6.7815e-07	0.929437	0.997	0.937	0.0209148	1	SIK3
AL359091.1	8.49061e-07	0.687551	0.606	0.313	0.0261859	1	AL359091.1
LIMCH1	1.04636e-06	0.651451	0.981	0.838	0.0322708	1	LIMCH1
TMEM63A	1.07498e-06	0.766939	0.822	0.481	0.0331534	1	TMEM63A
DIP2B	1.19054e-06	0.801076	0.984	0.883	0.0367173	1	DIP2B
PDE1C	1.21398e-06	0.941371	0.979	0.696	0.0374404	1	PDE1C
PTPRK	1.22791e-06	0.700948	0.985	0.757	0.0378699	1	PTPRK
ASPA	1.36634e-06	0.834275	0.769	0.395	0.0421394	1	ASPA
KLHL32	1.43319e-06	0.811852	0.932	0.769	0.0442009	1	KLHL32
SORT1	1.44801e-06	0.69191	0.95	0.8	0.0446582	1	SORT1
ANKIB1	1.55357e-06	0.587956	0.903	0.81	0.0479138	1	ANKIB1
FAM107B	1.74428e-06	0.930292	0.912	0.511	0.0537953	1	FAM107B
PDE8A	1.84295e-06	0.939507	0.974	0.787	0.0568385	1	PDE8A
MARCH1	1.88489e-06	0.682947	0.988	0.813	0.0581319	1	MARCH1
KIF6	1.98917e-06	0.841746	0.77	0.453	0.0613481	1	KIF6
DAAM2	2.09568e-06	0.856166	0.91	0.544	0.0646329	1	DAAM2
SERINC5	2.15466e-06	0.452776	0.75	0.65	0.0664518	1	SERINC5
GAS7	2.27014e-06	0.507089	0.764	0.629	0.0700133	1	GAS7
IQGAP1	2.27121e-06	0.680891	0.826	0.61	0.0700462	1	IQGAP1
PCDH9	2.37151e-06	0.636453	1	0.96	0.0731397	1	PCDH9
PSEN1	2.4007e-06	0.746511	0.888	0.691	0.0740401	1	PSEN1
FRMD4B	2.47623e-06	0.967149	0.99	0.653	0.0763694	1	FRMD4B
LINC00609	2.54475e-06	0.663441	0.814	0.5	0.0784827	1	LINC00609
LINC00320	2.72908e-06	0.779681	0.759	0.431	0.0841676	1	LINC00320
ZNF704	2.74131e-06	0.486534	0.798	0.7	0.0845448	1	ZNF704
ARHGAP23	2.79047e-06	0.680628	0.782	0.533	0.0860609	1	ARHGAP23
MOG	2.81877e-06	0.931576	0.904	0.467	0.0869338	1	MOG
OTUD7A	2.88078e-06	0.62841	0.96	0.842	0.0888462	1	OTUD7A
SLC24A2	2.92992e-06	0.956266	0.997	0.787	0.0903618	1	SLC24A2
LPAR1	3.07909e-06	0.986512	0.886	0.497	0.0949624	1	LPAR1
SLC7A14-AS1	3.11058e-06	0.967422	0.94	0.532	0.0959333	1	SLC7A14-AS1
ARHGEF10	3.1611e-06	0.479831	0.703	0.553	0.0974914	1	ARHGEF10
SEPTIN7	3.30847e-06	0.786649	0.979	0.869	0.102037	1	SEPTIN7
LPGAT1	3.40464e-06	0.831223	0.897	0.7	0.105002	1	LPGAT1
CCDC88A	3.42597e-06	0.512191	0.978	0.922	0.10566	1	CCDC88A
JAM3	3.47554e-06	0.700197	0.859	0.648	0.107189	1	JAM3
RASGRP3	3.54228e-06	0.626611	0.621	0.352	0.109248	1	RASGRP3
ARHGAP21	3.75329e-06	0.580149	0.974	0.903	0.115755	1	ARHGAP21
PTGDS	3.78166e-06	0.517417	0.925	0.686	0.11663	1	PTGDS
SYNJ2	4.08869e-06	0.773871	0.912	0.575	0.126099	1	SYNJ2
CLDN11	4.22919e-06	0.854386	0.889	0.474	0.130433	1	CLDN11
LDB3	4.249e-06	0.772379	0.706	0.361	0.131043	1	LDB3
AGAP1	4.27044e-06	0.693331	0.997	0.899	0.131705	1	AGAP1
TMEFF2	4.48788e-06	0.716501	0.901	0.707	0.138411	1	TMEFF2
SOX2-OT	4.68594e-06	0.593782	0.961	0.754	0.144519	1	SOX2-OT
RFTN2	4.78046e-06	0.68548	0.876	0.571	0.147434	1	RFTN2
NINJ2	5.04032e-06	0.721824	0.55	0.288	0.155449	1	NINJ2
AC108721.2	5.4198e-06	0.811047	0.621	0.31	0.167152	1	AC108721.2
DIP2C	5.42559e-06	0.655025	0.982	0.892	0.167331	1	DIP2C
ADIPOR2	5.54348e-06	0.722524	0.847	0.619	0.170966	1	ADIPOR2
CNTN2	5.64966e-06	0.834037	0.911	0.542	0.174241	1	CNTN2
ELL2	5.67129e-06	0.362955	0.779	0.661	0.174908	1	ELL2
GNAI1	6.32006e-06	0.664386	0.799	0.604	0.194917	1	GNAI1
SHROOM4	6.59594e-06	0.87318	0.897	0.501	0.203425	1	SHROOM4
LINC01792	6.9077e-06	0.61929	0.446	0.188	0.21304	1	LINC01792
AOPEP	7.21001e-06	0.719522	0.944	0.83	0.222364	1	AOPEP
UGT8	7.28977e-06	0.800691	0.905	0.502	0.224824	1	UGT8
LINC01411	8.00198e-06	0.331621	0.354	0.217	0.246789	1	LINC01411
TMC6	8.42618e-06	0.380918	0.421	0.25	0.259872	1	TMC6
ZNF536	8.62129e-06	0.917364	0.987	0.643	0.265889	1	ZNF536
PPP2R2A	8.855e-06	0.52602	0.803	0.689	0.273097	1	PPP2R2A
CNDP1	8.86445e-06	0.836708	0.777	0.403	0.273388	1	CNDP1
FA2H	9.12108e-06	0.934552	0.917	0.493	0.281303	1	FA2H
LAMP2	9.49327e-06	0.698771	0.861	0.622	0.292782	1	LAMP2
GPRC5B	9.6954e-06	0.595659	0.872	0.628	0.299016	1	GPRC5B
FOLH1	9.79373e-06	0.797135	0.739	0.383	0.302048	1	FOLH1
STK39	9.79593e-06	0.457179	0.758	0.65	0.302116	1	STK39
ZEB2	1.06622e-05	0.664457	0.986	0.905	0.328832	1	ZEB2
KIRREL3	1.07785e-05	0.744173	0.931	0.677	0.33242	1	KIRREL3
CARNS1	1.16018e-05	0.728338	0.686	0.345	0.357812	1	CARNS1
TMTC4	1.17308e-05	0.710401	0.684	0.424	0.36179	1	TMTC4
DPYD	1.22443e-05	0.709115	0.978	0.746	0.377628	1	DPYD
NDRG1	1.23481e-05	0.587386	0.743	0.49	0.380829	1	NDRG1
WSB1	1.23647e-05	0.487544	0.915	0.834	0.381341	1	WSB1
SPOCK1	1.33836e-05	0.91441	0.989	0.818	0.412763	1	SPOCK1
DOCK1	1.40727e-05	0.627959	0.92	0.634	0.434017	1	DOCK1
SCD5	1.45943e-05	0.553526	0.931	0.787	0.450102	1	SCD5
AC016597.1	1.54507e-05	0.703005	0.665	0.347	0.476514	1	AC016597.1
ALCAM	1.56491e-05	0.603693	0.945	0.775	0.482634	1	ALCAM
KIF13A	1.57216e-05	0.4495	0.889	0.762	0.484869	1	KIF13A
NCKAP5	1.65015e-05	0.702955	0.968	0.729	0.508921	1	NCKAP5
PRR5L	1.65067e-05	0.699255	0.703	0.398	0.509083	1	PRR5L
TCF12	1.69114e-05	0.651646	0.984	0.924	0.521565	1	TCF12
PEX5L	1.69271e-05	0.65678	0.984	0.785	0.522049	1	PEX5L
LSS	1.76455e-05	0.538751	0.649	0.479	0.544205	1	LSS
AC012494.1	1.82442e-05	0.946648	0.7	0.381	0.56267	1	AC012494.1
RYBP	1.97328e-05	0.75475	0.856	0.652	0.60858	1	RYBP
ZNF638	1.97479e-05	0.499506	0.969	0.928	0.609044	1	ZNF638
ATP10B	2.1884e-05	0.669383	0.816	0.497	0.674925	1	ATP10B
AGTPBP1	2.28387e-05	0.603169	0.864	0.747	0.704368	1	AGTPBP1
PTPRD	2.38671e-05	0.509202	0.999	0.879	0.736085	1	PTPRD
CDK19	2.4315e-05	0.755082	0.942	0.778	0.7499	1	CDK19
INF2	2.45868e-05	0.425143	0.502	0.342	0.758283	1	INF2
SH3D19	2.69181e-05	0.684023	0.848	0.652	0.83018	1	SH3D19
ZSWIM6	2.89918e-05	0.382209	0.935	0.886	0.894137	1	ZSWIM6
SAMD4B	3.01978e-05	0.47054	0.676	0.593	0.931331	1	SAMD4B
MAL	3.05968e-05	0.759941	0.704	0.379	0.943636	1	MAL
LANCL1	3.0831e-05	0.627814	0.792	0.629	0.950859	1	LANCL1
LIPA	3.1796e-05	0.597296	0.738	0.563	0.98062	1	LIPA
GAB2	3.19644e-05	0.536315	0.882	0.766	0.985814	1	GAB2
PICALM	3.39218e-05	0.441804	0.929	0.859	1	1	PICALM
KAT2B	3.54535e-05	0.281114	0.773	0.677	1	1	KAT2B
TP53TG5	3.62255e-05	0.76536	0.656	0.342	1	1	TP53TG5
PIEZO2	3.65308e-05	0.850517	0.864	0.459	1	1	PIEZO2
AC110285.1	3.65737e-05	0.84205	0.689	0.337	1	1	AC110285.1
TSC22D3	3.72457e-05	0.377248	0.368	0.287	1	1	TSC22D3
PTK2	3.97121e-05	0.576977	0.979	0.923	1	1	PTK2
COBL	4.10417e-05	0.716403	0.95	0.76	1	1	COBL
CERS4	4.29978e-05	0.328042	0.597	0.585	1	1	CERS4
MAPT	4.32976e-05	0.468541	0.901	0.813	1	1	MAPT
ZCCHC24	4.38628e-05	0.49952	0.739	0.484	1	1	ZCCHC24
KCNMB4	4.5167e-05	0.717224	0.781	0.56	1	1	KCNMB4
DLG2	4.6842e-05	0.40765	1	0.95	1	1	DLG2
LINC00639	4.7163e-05	0.837272	0.784	0.426	1	1	LINC00639
AATK	4.85138e-05	0.867009	0.919	0.658	1	1	AATK
COL4A5	5.17407e-05	0.822757	0.881	0.51	1	1	COL4A5
TFEB	5.21115e-05	0.572947	0.645	0.433	1	1	TFEB
EXOC6B	5.25683e-05	0.662124	0.977	0.912	1	1	EXOC6B
SEC14L5	5.56301e-05	0.684837	0.724	0.476	1	1	SEC14L5
MAGI2	5.75611e-05	0.468826	0.999	0.941	1	1	MAGI2
AL354809.1	5.91957e-05	0.876127	0.494	0.259	1	1	AL354809.1
PPP1R16B	5.97426e-05	0.69429	0.814	0.612	1	1	PPP1R16B
LINC01505	5.98747e-05	0.394542	0.311	0.286	1	1	LINC01505
DICER1	6.18624e-05	0.548002	0.866	0.763	1	1	DICER1
MBNL2	6.24639e-05	0.591897	0.948	0.828	1	1	MBNL2
NEK3	6.29318e-05	0.434313	0.44	0.268	1	1	NEK3
C12orf76	6.56838e-05	0.631265	0.73	0.517	1	1	C12orf76
CAPN3	6.58888e-05	0.537426	0.607	0.39	1	1	CAPN3
DAPK2	6.70975e-05	0.663945	0.527	0.311	1	1	DAPK2
SRCIN1	7.33351e-05	0.678073	0.831	0.615	1	1	SRCIN1
ABCA8	7.43969e-05	0.886131	0.881	0.453	1	1	ABCA8
SGK1	7.85687e-05	0.754644	0.946	0.753	1	1	SGK1
ANK2	7.90948e-05	0.393512	0.991	0.934	1	1	ANK2
HHIP	7.94324e-05	0.926448	0.816	0.431	1	1	HHIP
PLAAT3	8.14569e-05	0.74616	0.812	0.503	1	1	PLAAT3
GREB1L	8.79647e-05	0.660892	0.53	0.33	1	1	GREB1L
QDPR	8.94509e-05	0.661455	0.868	0.612	1	1	QDPR
LGI3	9.11188e-05	0.363849	0.381	0.262	1	1	LGI3
RTN4	9.11942e-05	0.562133	0.971	0.893	1	1	RTN4
AFMID	9.13419e-05	0.584319	0.545	0.331	1	1	AFMID
DUSP16	9.30802e-05	0.501384	0.573	0.463	1	1	DUSP16
ANK3	0.000104588	0.783577	0.992	0.837	1	1	ANK3
STRN	0.000107673	0.409528	0.636	0.58	1	1	STRN
RAPGEF5	0.000112579	0.594595	0.939	0.685	1	1	RAPGEF5
NCOA7	0.000113343	0.5886	0.83	0.682	1	1	NCOA7
AL078590.2	0.000116452	0.744023	0.538	0.283	1	1	AL078590.2
CDC42BPA	0.000116802	0.395692	0.959	0.88	1	1	CDC42BPA
RNASE1	0.000117302	0.351978	0.321	0.178	1	1	RNASE1
NKAIN2	0.000120141	0.479497	0.938	0.762	1	1	NKAIN2
CDC14B	0.000124969	0.605048	0.868	0.754	1	1	CDC14B
RNF13	0.000147724	0.450715	0.79	0.71	1	1	RNF13
DOCK9	0.000148851	0.608886	0.929	0.77	1	1	DOCK9
KIF13B	0.000152905	0.629279	0.812	0.624	1	1	KIF13B
ANO4	0.000158927	0.790883	0.901	0.679	1	1	ANO4
DUBR	0.000161054	0.580128	0.77	0.622	1	1	DUBR
ARAP2	0.000168987	0.744455	0.98	0.81	1	1	ARAP2
FCHO1	0.000173246	0.495832	0.551	0.396	1	1	FCHO1
LINC01630	0.000178631	0.986676	0.708	0.372	1	1	LINC01630
CCNY	0.000182555	0.370167	0.813	0.784	1	1	CCNY
SCARB2	0.000189296	0.460553	0.709	0.618	1	1	SCARB2
AC096564.1	0.000205247	0.548576	0.578	0.38	1	1	AC096564.1
TMEM98	0.000208474	0.5263	0.527	0.291	1	1	TMEM98
WDFY2	0.000209248	0.348411	0.753	0.701	1	1	WDFY2
PLEKHG3	0.000211272	0.668112	0.632	0.347	1	1	PLEKHG3
ATG4C	0.000211468	0.632063	0.804	0.617	1	1	ATG4C
AC092924.2	0.000217888	0.396124	0.423	0.267	1	1	AC092924.2
C5orf64	0.000224292	0.599958	0.55	0.34	1	1	C5orf64
ANLN	0.000245877	0.632405	0.783	0.436	1	1	ANLN
NEO1	0.000247405	0.530867	0.883	0.76	1	1	NEO1
MYO9B	0.000257832	0.317974	0.718	0.649	1	1	MYO9B
AC006059.1	0.000271997	0.609908	0.524	0.357	1	1	AC006059.1
ATXN1	0.000281894	0.373926	0.933	0.907	1	1	ATXN1
CALD1	0.000282775	0.396571	0.665	0.561	1	1	CALD1
EFHD1	0.000292362	0.692866	0.728	0.45	1	1	EFHD1
CRADD	0.000292363	0.418522	0.622	0.602	1	1	CRADD
RBPJ	0.000295974	0.565279	0.864	0.755	1	1	RBPJ
SSH2	0.000299809	0.321517	0.926	0.872	1	1	SSH2
MIR181A1HG	0.000303472	0.666946	0.827	0.632	1	1	MIR181A1HG
RAPGEF6	0.000305102	0.403416	0.83	0.774	1	1	RAPGEF6
DLEU2	0.000307895	0.484969	0.88	0.787	1	1	DLEU2
CPEB2	0.000309549	0.417554	0.706	0.61	1	1	CPEB2
NCAM1	0.000312874	0.561606	0.994	0.904	1	1	NCAM1
KIF19	0.000316845	0.382439	0.29	0.158	1	1	KIF19
NKX6-2	0.000317173	0.503414	0.554	0.306	1	1	NKX6-2
DSCAML1	0.000326075	0.559895	0.904	0.731	1	1	DSCAML1
FBXL7	0.000329562	0.594372	0.893	0.639	1	1	FBXL7
AC007566.1	0.000337869	0.455322	0.638	0.55	1	1	AC007566.1
PHLDB1	0.000338069	0.785942	0.867	0.566	1	1	PHLDB1
ATP11A	0.00033889	0.448087	0.737	0.63	1	1	ATP11A
SLCO1A2	0.000345556	0.836681	0.878	0.463	1	1	SLCO1A2
RAB40B	0.000346094	0.564263	0.689	0.512	1	1	RAB40B
MYO1E	0.000368083	0.690861	0.805	0.498	1	1	MYO1E
AMER2	0.000369394	0.620789	0.841	0.591	1	1	AMER2
PPM1H	0.000372358	0.632985	0.818	0.661	1	1	PPM1H
AGPAT4	0.000377549	0.499801	0.759	0.64	1	1	AGPAT4
TSPAN15	0.000386325	0.495449	0.518	0.314	1	1	TSPAN15
CUEDC1	0.000389425	0.672362	0.717	0.494	1	1	CUEDC1
PDE1A	0.000393386	0.688596	0.669	0.496	1	1	PDE1A
SORCS2	0.00040332	0.438685	0.559	0.461	1	1	SORCS2
ADCY5	0.000412937	0.5139	0.605	0.49	1	1	ADCY5
EVI5L	0.000424461	0.423284	0.515	0.421	1	1	EVI5L
DYSF	0.000433165	0.886855	0.683	0.369	1	1	DYSF
COLGALT2	0.000436657	0.685451	0.812	0.634	1	1	COLGALT2
SECISBP2L	0.000443696	0.557408	0.831	0.712	1	1	SECISBP2L
PLD1	0.000448313	0.802886	0.872	0.516	1	1	PLD1
SEMA3B	0.000472771	0.684206	0.665	0.368	1	1	SEMA3B
DIXDC1	0.000511556	0.446326	0.662	0.572	1	1	DIXDC1
TLE4	0.000530475	0.472622	0.738	0.615	1	1	TLE4
TRIM59	0.000533377	0.613848	0.57	0.301	1	1	TRIM59
SLC12A2	0.000578269	0.557172	0.732	0.584	1	1	SLC12A2
ACER3	0.000588623	0.512988	0.792	0.675	1	1	ACER3
SH3TC2	0.000601102	0.751943	0.772	0.397	1	1	SH3TC2
CDC42BPB	0.000601102	0.327775	0.618	0.591	1	1	CDC42BPB
TTYH2	0.00060154	0.7137	0.798	0.475	1	1	TTYH2
PRRG1	0.000612433	0.490237	0.589	0.425	1	1	PRRG1
AL133304.3	0.000665138	0.526489	0.472	0.293	1	1	AL133304.3
KDM6A	0.0006686	0.558195	0.834	0.751	1	1	KDM6A
FAM124A	0.000681023	0.675109	0.756	0.484	1	1	FAM124A
MPP5	0.000685379	0.357924	0.511	0.44	1	1	MPP5
NAPEPLD	0.000723129	0.385083	0.607	0.548	1	1	NAPEPLD
UBE4B	0.000723963	0.496231	0.836	0.759	1	1	UBE4B
CECR2	0.000760697	0.517688	0.68	0.487	1	1	CECR2
PMP22	0.000770754	0.381057	0.519	0.361	1	1	PMP22
ZHX2	0.00078394	0.368959	0.758	0.626	1	1	ZHX2
ZKSCAN1	0.000791058	0.564528	0.79	0.685	1	1	ZKSCAN1
TESK2	0.000798862	0.508603	0.542	0.405	1	1	TESK2
KLHL4	0.00080426	0.75171	0.64	0.422	1	1	KLHL4
EPN2	0.000838897	0.384856	0.901	0.776	1	1	EPN2
MTMR10	0.000842875	0.307649	0.505	0.425	1	1	MTMR10
SEMA6A	0.000846634	0.60185	0.785	0.559	1	1	SEMA6A
ERBB3	0.000847231	0.763691	0.785	0.434	1	1	ERBB3
RNF130	0.000864213	0.540686	0.947	0.873	1	1	RNF130
ZIC1	0.000911656	0.340063	0.451	0.318	1	1	ZIC1
ECPAS	0.000927991	0.292772	0.666	0.66	1	1	ECPAS
LINC01135	0.000944926	0.449249	0.432	0.326	1	1	LINC01135
MYO6	0.000987982	0.427179	0.883	0.795	1	1	MYO6
ERMN	0.000989424	0.431578	0.512	0.292	1	1	ERMN
ABHD6	0.00100845	0.398651	0.506	0.436	1	1	ABHD6
ABHD17B	0.00101713	0.522286	0.572	0.43	1	1	ABHD17B
CACNA2D1	0.0010192	0.301293	0.834	0.725	1	1	CACNA2D1
CLIC4	0.00102062	0.627807	0.708	0.452	1	1	CLIC4
LINC01170	0.00103584	0.73528	0.563	0.335	1	1	LINC01170
ZFYVE16	0.0010521	0.45781	0.789	0.733	1	1	ZFYVE16
EVA1C	0.00105283	0.663353	0.736	0.585	1	1	EVA1C
FUT8	0.00108389	0.722445	0.941	0.827	1	1	FUT8
HBS1L	0.00108744	0.48905	0.66	0.553	1	1	HBS1L
SLF2	0.00112857	0.416518	0.681	0.62	1	1	SLF2
SLC22A23	0.00115194	0.516291	0.82	0.695	1	1	SLC22A23
P2RX7	0.00117895	0.502351	0.792	0.646	1	1	P2RX7
AC118549.1	0.00120203	0.437062	0.739	0.682	1	1	AC118549.1
KLF13	0.00121818	0.318593	0.42	0.353	1	1	KLF13
AL158077.2	0.00124871	0.393917	0.311	0.255	1	1	AL158077.2
HDAC2-AS2	0.00125357	0.883407	0.828	0.553	1	1	HDAC2-AS2
DLC1	0.00129678	0.590951	0.838	0.649	1	1	DLC1
TRIM62	0.0013072	0.25497	0.285	0.22	1	1	TRIM62
NDE1	0.00132383	0.588374	0.629	0.373	1	1	NDE1
GRID1	0.00132429	0.588469	0.935	0.82	1	1	GRID1
AKAP6	0.0013801	0.535191	0.98	0.867	1	1	AKAP6
PLEKHB1	0.00138503	0.41586	0.495	0.321	1	1	PLEKHB1
ZNF146	0.00140318	0.455621	0.593	0.481	1	1	ZNF146
LRRC1	0.00141465	0.618243	0.76	0.528	1	1	LRRC1
SLC22A15	0.00141807	0.653536	0.779	0.612	1	1	SLC22A15
PCDH9-AS2	0.00150964	0.280102	0.334	0.289	1	1	PCDH9-AS2
KIF1B	0.00158184	0.380225	0.953	0.886	1	1	KIF1B
WHRN	0.00159797	0.522277	0.548	0.344	1	1	WHRN
TBC1D2	0.00161799	0.342636	0.361	0.256	1	1	TBC1D2
TUBA1A	0.00163503	0.35081	0.528	0.424	1	1	TUBA1A
WDR20	0.0016387	0.523756	0.721	0.622	1	1	WDR20
MAG	0.00165065	0.703957	0.698	0.358	1	1	MAG
MOB3B	0.0017018	0.697774	0.776	0.58	1	1	MOB3B
LURAP1L-AS1	0.00170785	0.873337	0.533	0.272	1	1	LURAP1L-AS1
SCD	0.00176213	0.65753	0.727	0.438	1	1	SCD
OTUD7B	0.00179144	0.521413	0.729	0.581	1	1	OTUD7B
KIAA1324L	0.00180739	0.61001	0.695	0.541	1	1	KIAA1324L
LRRC8C-DT	0.00181726	0.316083	0.321	0.227	1	1	LRRC8C-DT
SELENOP	0.00193905	0.386215	0.545	0.337	1	1	SELENOP
YPEL2	0.00196668	0.692967	0.792	0.595	1	1	YPEL2
PPM1B	0.00201569	0.489609	0.796	0.72	1	1	PPM1B
YWHAQ	0.00211818	0.42	0.576	0.503	1	1	YWHAQ
TRAPPC10	0.00214498	0.473738	0.676	0.577	1	1	TRAPPC10
TRPC4AP	0.00220822	0.467256	0.781	0.7	1	1	TRPC4AP
IGSF11	0.00221712	0.504202	0.765	0.645	1	1	IGSF11
FGF1	0.00224324	0.589776	0.58	0.368	1	1	FGF1
ZDHHC9	0.00228218	0.522677	0.528	0.346	1	1	ZDHHC9
LMCD1-AS1	0.00228778	0.490726	0.679	0.581	1	1	LMCD1-AS1
DIPK2B	0.00231714	0.277018	0.212	0.122	1	1	DIPK2B
GNAO1	0.00235135	0.611184	0.897	0.791	1	1	GNAO1
SPTBN1	0.00237229	0.276141	0.841	0.799	1	1	SPTBN1
PLS3	0.00243558	0.318795	0.342	0.273	1	1	PLS3
ADSS	0.00244654	0.374407	0.537	0.447	1	1	ADSS
RAB30	0.00247631	0.314681	0.521	0.473	1	1	RAB30
TBC1D12	0.00248137	0.378336	0.666	0.583	1	1	TBC1D12
HECW2	0.0025421	0.489205	0.858	0.709	1	1	HECW2
FOXN2	0.0025475	0.530622	0.702	0.549	1	1	FOXN2
AC079352.1	0.00258687	0.662532	0.532	0.36	1	1	AC079352.1
ENOSF1	0.00260268	0.732122	0.704	0.436	1	1	ENOSF1
PHACTR3	0.00261561	0.587921	0.901	0.778	1	1	PHACTR3
GXYLT2	0.00273757	0.336052	0.277	0.201	1	1	GXYLT2
SGK3	0.00275272	0.40787	0.863	0.797	1	1	SGK3
FAXDC2	0.00286369	0.62501	0.641	0.418	1	1	FAXDC2
SLC25A13	0.00292863	0.564864	0.79	0.626	1	1	SLC25A13
OSBPL1A	0.00293302	0.52386	0.883	0.811	1	1	OSBPL1A
PSME4	0.002967	0.499719	0.758	0.662	1	1	PSME4
UVRAG	0.0029824	0.354074	0.77	0.743	1	1	UVRAG
CLDND1	0.00302321	0.60305	0.795	0.535	1	1	CLDND1
PLA2G4C	0.0030431	0.397288	0.538	0.493	1	1	PLA2G4C
TECPR2	0.00306661	0.633622	0.772	0.628	1	1	TECPR2
HIPK2	0.00318098	0.824391	0.947	0.748	1	1	HIPK2
MAP4K5	0.00322597	0.567014	0.92	0.819	1	1	MAP4K5
EPS15	0.00324584	0.449673	0.807	0.704	1	1	EPS15
ARID4B	0.0032988	0.272097	0.825	0.829	1	1	ARID4B
MBOAT2	0.00336852	0.372917	0.726	0.667	1	1	MBOAT2
CPEB1	0.00336912	0.358786	0.49	0.452	1	1	CPEB1
MIRLET7BHG	0.00342828	0.357702	0.637	0.59	1	1	MIRLET7BHG
DNAJB2	0.0034401	0.354796	0.554	0.485	1	1	DNAJB2
ST3GAL4	0.0034845	0.332081	0.336	0.257	1	1	ST3GAL4
CHKA	0.0036118	0.352893	0.723	0.676	1	1	CHKA
HPN-AS1	0.00363333	0.715161	0.612	0.309	1	1	HPN-AS1
PDE7A	0.00366536	0.402876	0.613	0.564	1	1	PDE7A
SILC1	0.00382725	0.541599	0.751	0.523	1	1	SILC1
SUN2	0.00387648	0.571692	0.703	0.481	1	1	SUN2
NIPAL3	0.00395969	0.412299	0.513	0.422	1	1	NIPAL3
HSP90AA1	0.00399375	0.341443	0.903	0.816	1	1	HSP90AA1
MTUS1	0.00411395	0.650976	0.88	0.688	1	1	MTUS1
OPALIN	0.0041348	0.83575	0.634	0.276	1	1	OPALIN
SOX2	0.00415995	0.286762	0.435	0.343	1	1	SOX2
RNF125	0.00420387	0.264415	0.247	0.157	1	1	RNF125
AC082651.1	0.00423459	0.288901	0.224	0.129	1	1	AC082651.1
TUBB4A	0.00426414	0.323913	0.469	0.373	1	1	TUBB4A
LGR5	0.0042938	0.57701	0.491	0.293	1	1	LGR5
PTBP2	0.00429832	0.649919	0.925	0.817	1	1	PTBP2
APP	0.00432104	0.477993	0.947	0.84	1	1	APP
BBX	0.00435725	0.405122	0.783	0.73	1	1	BBX
LINC00862	0.0043584	0.400079	0.457	0.377	1	1	LINC00862
PPP1R21	0.00440257	0.562251	0.754	0.634	1	1	PPP1R21
MOSPD2	0.00442952	0.344063	0.418	0.323	1	1	MOSPD2
TMEM123	0.00455433	0.418152	0.433	0.278	1	1	TMEM123
SLC35D2	0.00459704	0.338116	0.36	0.222	1	1	SLC35D2
HAPLN2	0.00459838	0.48841	0.541	0.345	1	1	HAPLN2
TOGARAM1	0.00467019	0.334052	0.595	0.588	1	1	TOGARAM1
NLK	0.00480955	0.388868	0.786	0.711	1	1	NLK
MON2	0.00480968	0.273771	0.795	0.783	1	1	MON2
PPP1R14A	0.00487295	0.418453	0.398	0.216	1	1	PPP1R14A
RPS6KA5	0.00497943	0.277805	0.656	0.632	1	1	RPS6KA5
CYP27A1	0.00501556	0.365882	0.472	0.342	1	1	CYP27A1
AIF1L	0.00503817	0.311397	0.278	0.152	1	1	AIF1L
HDAC11	0.00509079	0.3382	0.34	0.243	1	1	HDAC11
CPOX	0.0052776	0.348913	0.418	0.306	1	1	CPOX
BEST1	0.00536932	0.258868	0.268	0.178	1	1	BEST1
HIP1R	0.00539089	0.387889	0.672	0.529	1	1	HIP1R
GREM1	0.00543002	0.664374	0.461	0.219	1	1	GREM1
PKP4	0.00544867	0.474678	0.857	0.753	1	1	PKP4
NCAM2	0.00545417	0.553858	0.99	0.892	1	1	NCAM2
PREX1	0.00550713	0.383775	0.834	0.647	1	1	PREX1
NSMCE2	0.00551136	0.435302	0.787	0.76	1	1	NSMCE2
CDH20	0.00552577	0.450524	0.946	0.741	1	1	CDH20
SLC48A1	0.00557236	0.353966	0.413	0.298	1	1	SLC48A1
TMCC2	0.0055768	0.429984	0.46	0.326	1	1	TMCC2
CPNE2	0.00578031	0.566532	0.604	0.364	1	1	CPNE2
SH3BP4	0.00582261	0.507667	0.467	0.268	1	1	SH3BP4
GPR37	0.00592131	0.63911	0.689	0.384	1	1	GPR37
CDK6	0.00596014	0.338294	0.62	0.544	1	1	CDK6
SH3GLB2	0.00599711	0.264836	0.348	0.307	1	1	SH3GLB2
FAM222A	0.00605965	0.49661	0.473	0.279	1	1	FAM222A
SRPK2	0.00611815	0.44775	0.909	0.855	1	1	SRPK2
PPP2R3A	0.00612388	0.573002	0.656	0.52	1	1	PPP2R3A
NPC1	0.00619016	0.584602	0.751	0.563	1	1	NPC1
AC106791.1	0.00623676	0.525	0.591	0.466	1	1	AC106791.1
KCNJ2	0.00623789	0.375763	0.426	0.277	1	1	KCNJ2
CDK17	0.00624611	0.449361	0.706	0.62	1	1	CDK17
INSYN2B	0.00627841	0.457922	0.391	0.279	1	1	INSYN2B
CYTH1	0.00628197	0.401469	0.693	0.616	1	1	CYTH1
SPATA13	0.00628812	0.496043	0.741	0.565	1	1	SPATA13
TCP11L2	0.00656216	0.406737	0.446	0.33	1	1	TCP11L2
CPM	0.0066407	0.532928	0.592	0.364	1	1	CPM
ACYP2	0.00671195	0.415102	0.778	0.75	1	1	ACYP2
NT5DC1	0.00684088	0.591927	0.723	0.556	1	1	NT5DC1
LINC00844	0.00699581	0.463646	0.405	0.227	1	1	LINC00844
RERE	0.00706393	0.327121	0.952	0.937	1	1	RERE
SEPTIN4	0.00706505	0.609027	0.609	0.379	1	1	SEPTIN4
ZBTB20	0.00710154	0.408527	0.993	0.902	1	1	ZBTB20
DPYSL5	0.00710165	0.500948	0.565	0.454	1	1	DPYSL5
TACC1	0.00726068	0.419571	0.777	0.717	1	1	TACC1
LINC01877	0.00728118	0.255304	0.208	0.136	1	1	LINC01877
PTPN13	0.0074493	0.385522	0.677	0.584	1	1	PTPN13
SEPTIN8	0.00745399	0.315045	0.521	0.472	1	1	SEPTIN8
PI16	0.00747441	0.298245	0.236	0.129	1	1	PI16
FAM126A	0.00756942	0.479702	0.439	0.295	1	1	FAM126A
EPCAM-DT	0.00766313	0.465949	0.498	0.319	1	1	EPCAM-DT
CBR1	0.0078179	0.302242	0.331	0.224	1	1	CBR1
AC009041.2	0.00795597	0.330034	0.584	0.486	1	1	AC009041.2
DUSP10	0.00802478	0.362653	0.319	0.203	1	1	DUSP10
TPPP	0.00805433	0.343461	0.516	0.421	1	1	TPPP
DYNC1LI2	0.00805463	0.38229	0.624	0.57	1	1	DYNC1LI2
IFT80	0.00815214	0.450273	0.56	0.479	1	1	IFT80
AC016821.1	0.00833005	0.460094	0.418	0.267	1	1	AC016821.1
CNP	0.00853234	0.709576	0.796	0.495	1	1	CNP
CHD7	0.00853871	0.2919	0.678	0.549	1	1	CHD7
NALCN	0.008783	0.417311	0.895	0.8	1	1	NALCN
ELF2	0.00888738	0.460032	0.837	0.763	1	1	ELF2
TMC7	0.00890527	0.543037	0.563	0.356	1	1	TMC7
TSPAN5	0.00901064	0.524623	0.851	0.76	1	1	TSPAN5
SLC27A1	0.00903788	0.314078	0.564	0.518	1	1	SLC27A1
TJP2	0.00929522	0.365939	0.517	0.392	1	1	TJP2
MVB12B	0.009349	0.646805	0.908	0.755	1	1	MVB12B
FAM102A	0.00938231	0.573566	0.659	0.472	1	1	FAM102A
KIAA1755	0.00943013	0.588611	0.679	0.417	1	1	KIAA1755
RGCC	0.00951492	0.4392	0.494	0.32	1	1	RGCC
PRIMA1	0.00958309	0.382677	0.364	0.208	1	1	PRIMA1
USP32	0.009771	0.415589	0.787	0.731	1	1	USP32
ITGA2	0.0098537	0.712497	0.651	0.343	1	1	ITGA2
GFAP	2.90949e-18	3.50796	0.956	0.111	8.97316e-14	10	GFAP
RFX4	6.37585e-18	2.98183	0.94	0.104	1.96637e-13	10	RFX4
GLIS3	9.94112e-18	3.50144	0.968	0.155	3.06594e-13	10	GLIS3
PITPNC1	1.16822e-17	2.871	0.984	0.325	3.6029e-13	10	PITPNC1
DTNA	1.76256e-17	2.80125	0.992	0.551	5.4359e-13	10	DTNA
PARD3B	1.9531e-17	1.95808	0.913	0.302	6.02357e-13	10	PARD3B
RYR3	3.21297e-17	2.94885	0.963	0.168	9.90911e-13	10	RYR3
SORBS1	5.84646e-17	3.09339	0.993	0.449	1.80311e-12	10	SORBS1
AC012405.1	1.50308e-16	4.09697	0.822	0.023	4.63565e-12	10	AC012405.1
FMN2	1.63015e-16	2.43818	0.973	0.339	5.02754e-12	10	FMN2
PARD3	1.81386e-16	2.3995	0.965	0.227	5.59411e-12	10	PARD3
ABLIM1	2.31976e-16	2.75085	0.973	0.298	7.15436e-12	10	ABLIM1
ADCY2	2.33058e-16	2.67647	0.977	0.308	7.18775e-12	10	ADCY2
ADGRV1	2.88784e-16	3.3465	0.975	0.191	8.9064e-12	10	ADGRV1
NKAIN3	5.28178e-16	2.30243	0.883	0.183	1.62895e-11	10	NKAIN3
MACF1	6.66005e-16	1.78445	0.994	0.936	2.05403e-11	10	MACF1
MSI2	1.3146e-15	2.0305	0.97	0.677	4.05435e-11	10	MSI2
MIR4300HG	1.99063e-15	3.00119	0.812	0.123	6.13929e-11	10	MIR4300HG
NEBL	2.01183e-15	2.64143	0.98	0.327	6.20468e-11	10	NEBL
HIF3A	2.33108e-15	2.29341	0.903	0.133	7.18927e-11	10	HIF3A
ALDH1L1	3.34737e-15	1.69761	0.706	0.086	1.03236e-10	10	ALDH1L1
ARHGEF4	3.99325e-15	2.48222	0.907	0.283	1.23156e-10	10	ARHGEF4
BMPR1B	4.07198e-15	2.30527	0.849	0.086	1.25584e-10	10	BMPR1B
STON2	5.04068e-15	2.22633	0.835	0.076	1.5546e-10	10	STON2
GPM6A	7.92547e-15	2.38026	0.986	0.377	2.44429e-10	10	GPM6A
TRPM3	1.0362e-14	2.57121	0.898	0.184	3.19574e-10	10	TRPM3
ZNRF3	1.27384e-14	2.26577	0.858	0.257	3.92865e-10	10	ZNRF3
GASK1A	1.30754e-14	1.62475	0.677	0.148	4.03257e-10	10	GASK1A
KCNN3	1.33786e-14	2.4212	0.842	0.174	4.12608e-10	10	KCNN3
ITPKB	1.33813e-14	1.97261	0.914	0.449	4.12692e-10	10	ITPKB
FAM189A2	1.42306e-14	2.74324	0.869	0.074	4.38885e-10	10	FAM189A2
IGFBP7	1.51059e-14	2.09509	0.668	0.057	4.65881e-10	10	IGFBP7
PRKG1	1.54689e-14	2.6478	0.963	0.221	4.77078e-10	10	PRKG1
CTNND2	1.80284e-14	1.84779	0.991	0.825	5.56014e-10	10	CTNND2
RGMA	2.97545e-14	1.85762	0.707	0.091	9.17659e-10	10	RGMA
AL137139.2	3.85784e-14	2.69234	0.883	0.071	1.1898e-09	10	AL137139.2
PRDM16	5.44784e-14	1.69657	0.725	0.063	1.68017e-09	10	PRDM16
CACHD1	6.12861e-14	1.92237	0.766	0.135	1.89013e-09	10	CACHD1
TPD52L1	7.66005e-14	2.30622	0.77	0.129	2.36243e-09	10	TPD52L1
ATP1A2	9.02627e-14	2.16511	0.864	0.131	2.78379e-09	10	ATP1A2
OBI1-AS1	1.18744e-13	2.71466	0.853	0.077	3.66219e-09	10	OBI1-AS1
CTNNA2	1.69979e-13	2.12096	0.988	0.442	5.24232e-09	10	CTNNA2
MRVI1	1.89058e-13	2.20599	0.769	0.065	5.83072e-09	10	MRVI1
LRIG1	1.98481e-13	1.95313	0.871	0.375	6.12134e-09	10	LRIG1
GPC5	2.01125e-13	2.32916	0.916	0.265	6.20291e-09	10	GPC5
EYA2	2.80275e-13	1.76519	0.745	0.09	8.64396e-09	10	EYA2
LSAMP	2.86225e-13	1.54249	0.996	0.857	8.82745e-09	10	LSAMP
NPAS3	3.95873e-13	1.25996	0.997	0.91	1.22091e-08	10	NPAS3
CDHR3	4.51335e-13	1.76913	0.757	0.16	1.39196e-08	10	CDHR3
AQP4	4.89834e-13	2.36919	0.84	0.087	1.5107e-08	10	AQP4
SLC25A18	6.79103e-13	1.99652	0.793	0.117	2.09442e-08	10	SLC25A18
NHSL1	7.9794e-13	1.6317	0.778	0.129	2.46093e-08	10	NHSL1
LINC00299	8.42197e-13	2.2247	0.84	0.126	2.59742e-08	10	LINC00299
PRKCA	8.90875e-13	1.71477	0.972	0.666	2.74755e-08	10	PRKCA
SOX5	8.92107e-13	1.82742	0.954	0.307	2.75135e-08	10	SOX5
IQCA1	8.93242e-13	1.97288	0.733	0.148	2.75485e-08	10	IQCA1
DCLK2	9.78003e-13	2.63158	0.924	0.318	3.01626e-08	10	DCLK2
ADGRA3	9.99133e-13	1.94435	0.797	0.146	3.08143e-08	10	ADGRA3
WWC1	1.2198e-12	2.0915	0.784	0.159	3.76198e-08	10	WWC1
DPP10	1.2454e-12	3.71032	0.937	0.393	3.84094e-08	10	DPP10
FYN	1.36523e-12	1.46261	0.929	0.731	4.2105e-08	10	FYN
WDR49	1.45964e-12	2.08589	0.663	0.035	4.50166e-08	10	WDR49
CAMK2G	1.56459e-12	1.99979	0.855	0.335	4.82535e-08	10	CAMK2G
MAPK4	1.69423e-12	2.08475	0.773	0.173	5.22519e-08	10	MAPK4
MIR99AHG	1.7801e-12	1.62758	0.982	0.825	5.49e-08	10	MIR99AHG
SNED1	1.9133e-12	2.13101	0.711	0.153	5.90082e-08	10	SNED1
SOX6	2.05312e-12	1.2208	0.847	0.216	6.33204e-08	10	SOX6
ACSS3	2.19759e-12	1.86395	0.724	0.083	6.77758e-08	10	ACSS3
AC092691.1	2.25848e-12	1.82678	0.959	0.422	6.96537e-08	10	AC092691.1
LAMA1	2.39883e-12	1.50441	0.615	0.037	7.39824e-08	10	LAMA1
PTPRZ1	2.87181e-12	1.44063	0.865	0.205	8.85694e-08	10	PTPRZ1
AHCYL1	2.96273e-12	2.01972	0.887	0.399	9.13736e-08	10	AHCYL1
NAV2	3.26995e-12	1.48756	0.962	0.682	1.00849e-07	10	NAV2
ARHGEF26	3.45228e-12	1.79938	0.755	0.103	1.06472e-07	10	ARHGEF26
PREX2	3.76641e-12	1.43624	0.815	0.346	1.1616e-07	10	PREX2
PAMR1	3.90136e-12	1.71362	0.687	0.082	1.20322e-07	10	PAMR1
NRG3	3.91311e-12	2.0212	0.997	0.406	1.20684e-07	10	NRG3
SPON1	4.17109e-12	2.11397	0.76	0.091	1.28641e-07	10	SPON1
SLC14A1	4.35229e-12	2.36616	0.722	0.054	1.34229e-07	10	SLC14A1
AQP4-AS1	4.42388e-12	2.66275	0.775	0.168	1.36437e-07	10	AQP4-AS1
CSGALNACT1	4.44039e-12	1.57222	0.869	0.288	1.36946e-07	10	CSGALNACT1
SLC4A4	6.98198e-12	1.96233	0.813	0.172	2.15331e-07	10	SLC4A4
TRAK1	7.25472e-12	1.34555	0.782	0.401	2.23743e-07	10	TRAK1
SLC1A2	7.43869e-12	2.0899	0.923	0.263	2.29417e-07	10	SLC1A2
PDE7B	7.61477e-12	1.36446	0.708	0.201	2.34847e-07	10	PDE7B
STK33	7.6812e-12	1.6366	0.688	0.096	2.36896e-07	10	STK33
PLSCR4	8.73173e-12	1.55419	0.664	0.079	2.69295e-07	10	PLSCR4
AC027117.2	9.81144e-12	1.37023	0.596	0.139	3.02595e-07	10	AC027117.2
AC073941.1	1.06708e-11	2.52357	0.648	0.013	3.29099e-07	10	AC073941.1
CDH4	1.11047e-11	1.73049	0.787	0.248	3.4248e-07	10	CDH4
TNIK	1.12524e-11	1.61465	0.953	0.645	3.47034e-07	10	TNIK
MTSS2	1.13242e-11	1.41886	0.688	0.235	3.4925e-07	10	MTSS2
RGS20	1.16934e-11	1.81309	0.696	0.084	3.60635e-07	10	RGS20
ACSBG1	1.60198e-11	1.68868	0.722	0.093	4.94068e-07	10	ACSBG1
GRAMD2B	2.57221e-11	1.88604	0.865	0.364	7.93294e-07	10	GRAMD2B
EFEMP1	2.68845e-11	1.93105	0.66	0.064	8.29146e-07	10	EFEMP1
PHYHD1	2.80553e-11	1.44741	0.576	0.047	8.65255e-07	10	PHYHD1
MED12L	2.90901e-11	1.59971	0.81	0.267	8.97166e-07	10	MED12L
MROH7	3.077e-11	1.76969	0.761	0.162	9.48976e-07	10	MROH7
SLC24A4	3.29012e-11	1.51436	0.529	0.107	1.01471e-06	10	SLC24A4
OGFRL1	3.29056e-11	1.49134	0.688	0.188	1.01484e-06	10	OGFRL1
MAOB	3.32576e-11	1.89181	0.607	0.126	1.0257e-06	10	MAOB
ECHDC2	3.34973e-11	1.57216	0.761	0.21	1.03309e-06	10	ECHDC2
ITGB4	3.59973e-11	1.7848	0.733	0.094	1.11019e-06	10	ITGB4
DOCK7	6.12758e-11	1.76615	0.831	0.336	1.88981e-06	10	DOCK7
CNTN1	6.33736e-11	1.62978	0.905	0.366	1.9545e-06	10	CNTN1
MAP3K5	6.36189e-11	1.65488	0.883	0.305	1.96207e-06	10	MAP3K5
YAP1	7.24348e-11	1.64986	0.696	0.057	2.23396e-06	10	YAP1
PTCHD1-AS	8.19164e-11	1.96223	0.71	0.156	2.52639e-06	10	PTCHD1-AS
VCAN	8.63624e-11	1.62143	0.734	0.101	2.6635e-06	10	VCAN
GABRB1	1.01214e-10	1.69453	0.878	0.321	3.12153e-06	10	GABRB1
NTRK2	1.03798e-10	1.43519	0.935	0.615	3.20124e-06	10	NTRK2
AC114971.1	1.03823e-10	1.72537	0.658	0.147	3.20201e-06	10	AC114971.1
ARMH1	1.14471e-10	1.42375	0.582	0.125	3.53039e-06	10	ARMH1
CLU	1.24741e-10	1.80963	0.861	0.408	3.84713e-06	10	CLU
SERPINE2	1.29648e-10	1.09442	0.568	0.149	3.99847e-06	10	SERPINE2
SPARCL1	1.31663e-10	2.03599	0.904	0.305	4.06061e-06	10	SPARCL1
MGST1	1.33921e-10	1.80848	0.665	0.074	4.13026e-06	10	MGST1
MGAT4C	1.35005e-10	1.61583	0.838	0.228	4.16367e-06	10	MGAT4C
DGKG	1.41495e-10	1.28529	0.775	0.26	4.36386e-06	10	DGKG
MALAT1	1.47629e-10	0.885006	1	1	4.55303e-06	10	MALAT1
ANTXR1	1.56017e-10	1.37825	0.646	0.195	4.81171e-06	10	ANTXR1
TCF7L1	1.81623e-10	1.77277	0.662	0.056	5.60144e-06	10	TCF7L1
GLI3	1.88342e-10	1.68555	0.678	0.066	5.80866e-06	10	GLI3
ATP13A4	1.90658e-10	1.54825	0.779	0.217	5.88007e-06	10	ATP13A4
SLC7A11	1.9562e-10	2.03032	0.728	0.09	6.03313e-06	10	SLC7A11
CD44	1.96187e-10	2.98739	0.668	0.026	6.05062e-06	10	CD44
ANKFN1	2.03612e-10	1.52868	0.647	0.111	6.27959e-06	10	ANKFN1
WLS	2.29403e-10	1.44838	0.703	0.171	7.07503e-06	10	WLS
SFXN5	3.08736e-10	1.66644	0.827	0.339	9.52172e-06	10	SFXN5
C1orf21	3.17481e-10	1.28133	0.708	0.273	9.79144e-06	10	C1orf21
CARMIL1	3.25008e-10	1.69734	0.817	0.223	1.00236e-05	10	CARMIL1
NRCAM	4.13128e-10	1.54721	0.929	0.337	1.27413e-05	10	NRCAM
DPYSL3	4.47506e-10	1.55854	0.628	0.107	1.38015e-05	10	DPYSL3
ACACB	5.14446e-10	1.33436	0.755	0.339	1.5866e-05	10	ACACB
AHNAK	5.23713e-10	1.68014	0.655	0.048	1.61518e-05	10	AHNAK
TNC	5.79713e-10	2.84097	0.645	0.013	1.78789e-05	10	TNC
AL109809.5	6.49755e-10	1.52347	0.652	0.152	2.00391e-05	10	AL109809.5
RANBP3L	6.8264e-10	1.96304	0.692	0.068	2.10533e-05	10	RANBP3L
CDC14A	7.48743e-10	1.36971	0.629	0.11	2.3092e-05	10	CDC14A
PDLIM5	7.7518e-10	1.11596	0.702	0.272	2.39073e-05	10	PDLIM5
OPHN1	7.90253e-10	1.53464	0.859	0.39	2.43722e-05	10	OPHN1
WWTR1	8.28554e-10	1.14756	0.543	0.157	2.55534e-05	10	WWTR1
MFHAS1	9.05596e-10	1.6353	0.72	0.214	2.79295e-05	10	MFHAS1
AL589740.1	9.84303e-10	1.26359	0.781	0.417	3.03569e-05	10	AL589740.1
FAM184A	9.8585e-10	1.12054	0.64	0.241	3.04046e-05	10	FAM184A
AL160272.1	1.06566e-09	2.00908	0.668	0.076	3.2866e-05	10	AL160272.1
SAMD4A	1.09645e-09	1.57358	0.752	0.345	3.38156e-05	10	SAMD4A
GNA14	1.12216e-09	1.50851	0.558	0.107	3.46084e-05	10	GNA14
SNTB1	1.12216e-09	1.2922	0.495	0.043	3.46084e-05	10	SNTB1
FAM107A	1.29844e-09	1.99666	0.745	0.097	4.00452e-05	10	FAM107A
MAPK10	1.30573e-09	1.41556	0.96	0.642	4.02701e-05	10	MAPK10
ASPH	1.36679e-09	1.52556	0.828	0.427	4.21532e-05	10	ASPH
EZR	1.40038e-09	1.17972	0.527	0.052	4.3189e-05	10	EZR
ABR	1.49343e-09	1.48803	0.879	0.318	4.60587e-05	10	ABR
ITPR2	1.60289e-09	1.22999	0.903	0.41	4.94348e-05	10	ITPR2
COL5A3	1.63999e-09	1.55172	0.637	0.099	5.05788e-05	10	COL5A3
ACOT11	1.64987e-09	2.0237	0.845	0.191	5.08835e-05	10	ACOT11
DDAH1	1.72115e-09	1.55168	0.679	0.188	5.3082e-05	10	DDAH1
LINC02649	1.83858e-09	1.8269	0.715	0.128	5.67036e-05	10	LINC02649
FGF2	2.2662e-09	1.32546	0.588	0.102	6.98919e-05	10	FGF2
SLC16A9	2.39135e-09	1.61946	0.631	0.054	7.37518e-05	10	SLC16A9
ANKDD1A	2.40768e-09	1.46745	0.742	0.264	7.42553e-05	10	ANKDD1A
LINC01748	2.58883e-09	1.64163	0.659	0.102	7.98421e-05	10	LINC01748
ANGPTL4	2.70436e-09	1.69938	0.467	0.04	8.34051e-05	10	ANGPTL4
OSMR-AS1	2.70436e-09	1.23694	0.459	0.051	8.34051e-05	10	OSMR-AS1
NTM	3.26044e-09	1.15775	0.986	0.84	0.000100555	10	NTM
FGD6	3.32745e-09	1.16808	0.561	0.112	0.000102622	10	FGD6
EMX2OS	3.40338e-09	1.24417	0.54	0.048	0.000104964	10	EMX2OS
MT2A	3.53424e-09	1.58371	0.576	0.129	0.000108999	10	MT2A
LINC00499	3.85112e-09	2.32356	0.527	0.068	0.000118772	10	LINC00499
UTRN	4.05054e-09	1.53559	0.781	0.182	0.000124923	10	UTRN
PHF21B	4.07214e-09	1.18956	0.634	0.166	0.000125589	10	PHF21B
FARP1	4.08621e-09	1.63366	0.831	0.281	0.000126023	10	FARP1
PLEC	4.18614e-09	1.29217	0.646	0.189	0.000129105	10	PLEC
CRB1	4.19858e-09	1.47521	0.802	0.354	0.000129488	10	CRB1
FAT3	4.90679e-09	1.41475	0.692	0.2	0.00015133	10	FAT3
PLCE1	5.26792e-09	1.67054	0.68	0.106	0.000162468	10	PLCE1
BCL6	5.32969e-09	1.59974	0.771	0.314	0.000164373	10	BCL6
PLEKHA5	5.43392e-09	1.68832	0.844	0.427	0.000167587	10	PLEKHA5
SLC18B1	5.48381e-09	0.891498	0.499	0.155	0.000169126	10	SLC18B1
HSPB8	6.41204e-09	1.45034	0.458	0.056	0.000197754	10	HSPB8
ITGA6	6.6461e-09	1.04113	0.513	0.09	0.000204972	10	ITGA6
RFX2	6.90983e-09	1.42325	0.676	0.181	0.000213106	10	RFX2
LINC00511	7.35958e-09	1.31781	0.665	0.208	0.000226977	10	LINC00511
EYA1	7.77986e-09	1.28833	0.503	0.05	0.000239939	10	EYA1
LPIN1	8.46279e-09	1.41302	0.76	0.387	0.000261001	10	LPIN1
NPAS2	8.55669e-09	1.5072	0.682	0.216	0.000263897	10	NPAS2
COLEC12	9.19155e-09	1.51216	0.552	0.098	0.000283477	10	COLEC12
PLCH1	9.34958e-09	0.899892	0.495	0.111	0.00028835	10	PLCH1
TNRC6A	1.04452e-08	1.40812	0.958	0.835	0.00032214	10	TNRC6A
ETNPPL	1.09302e-08	1.32326	0.53	0.045	0.0003371	10	ETNPPL
ASB3	1.14328e-08	1.27588	0.879	0.646	0.0003526	10	ASB3
PALLD	1.16276e-08	1.88615	0.748	0.219	0.000358608	10	PALLD
DKK3	1.21496e-08	1.33433	0.674	0.234	0.000374706	10	DKK3
ADCY8	1.22914e-08	1.84376	0.76	0.167	0.000379078	10	ADCY8
RORA	1.29536e-08	1.60192	0.984	0.552	0.000399501	10	RORA
TRPS1	1.30831e-08	1.42121	0.907	0.583	0.000403496	10	TRPS1
APC	1.32551e-08	1.3287	0.887	0.673	0.000408801	10	APC
CPNE8	1.34656e-08	0.993004	0.502	0.163	0.000415294	10	CPNE8
F3	1.3928e-08	1.37133	0.541	0.065	0.000429554	10	F3
RNF19A	1.46526e-08	1.82671	0.794	0.358	0.000451902	10	RNF19A
INTU	1.47878e-08	1.05634	0.646	0.302	0.000456069	10	INTU
AEBP1	1.49627e-08	1.29396	0.423	0.029	0.000461464	10	AEBP1
SYTL4	1.49627e-08	1.22199	0.482	0.04	0.000461464	10	SYTL4
CPE	1.88894e-08	1.68724	0.775	0.272	0.000582568	10	CPE
ADD3	1.90677e-08	0.87256	0.872	0.724	0.000588068	10	ADD3
COL21A1	1.98023e-08	1.37866	0.498	0.076	0.000610722	10	COL21A1
NAV3	2.01544e-08	1.2994	0.975	0.642	0.000621583	10	NAV3
GJA1	2.03578e-08	1.31294	0.555	0.061	0.000627855	10	GJA1
AQP1	2.05015e-08	1.70449	0.49	0.027	0.000632288	10	AQP1
BCKDHB	2.11392e-08	1.2546	0.807	0.486	0.000651953	10	BCKDHB
AC099792.1	2.16142e-08	1.4897	0.572	0.062	0.000666603	10	AC099792.1
AHCYL2	2.29112e-08	1.78392	0.878	0.459	0.000706605	10	AHCYL2
AFF1	2.30092e-08	0.825331	0.748	0.454	0.000709626	10	AFF1
ITGA7	2.49929e-08	0.979155	0.484	0.095	0.000770806	10	ITGA7
SHROOM3	2.54852e-08	1.68594	0.646	0.121	0.000785988	10	SHROOM3
FGFR3	2.65226e-08	1.5376	0.656	0.068	0.000817983	10	FGFR3
RBMS3	2.70004e-08	1.29216	0.869	0.324	0.00083272	10	RBMS3
DAPK1	2.80406e-08	1.21781	0.706	0.222	0.0008648	10	DAPK1
NTRK3	2.8599e-08	1.18731	0.852	0.312	0.000882021	10	NTRK3
KREMEN1	2.86686e-08	1.2443	0.562	0.127	0.000884169	10	KREMEN1
LINC01473	3.30277e-08	0.814388	0.838	0.608	0.00101861	10	LINC01473
LINC01138	3.34689e-08	1.47351	0.775	0.36	0.00103222	10	LINC01138
SNTA1	3.36255e-08	1.01505	0.526	0.137	0.00103704	10	SNTA1
ALDH1A1	3.43766e-08	1.79835	0.505	0.042	0.00106021	10	ALDH1A1
SERPINI2	3.43766e-08	1.27394	0.468	0.023	0.00106021	10	SERPINI2
BBOX1	3.95114e-08	0.943952	0.412	0.031	0.00121857	10	BBOX1
ZFP36L1	4.14499e-08	1.62694	0.688	0.128	0.00127836	10	ZFP36L1
ZMAT1	4.28304e-08	0.977816	0.726	0.456	0.00132093	10	ZMAT1
CFAP47	4.48915e-08	1.37771	0.454	0.02	0.0013845	10	CFAP47
PLOD2	4.50115e-08	1.11324	0.509	0.139	0.0013882	10	PLOD2
NEAT1	4.97324e-08	1.90422	0.99	0.83	0.0015338	10	NEAT1
ARHGEF26-AS1	5.15103e-08	1.44196	0.625	0.111	0.00158863	10	ARHGEF26-AS1
PFKP	5.29303e-08	1.42996	0.611	0.166	0.00163242	10	PFKP
AF117829.1	5.37529e-08	1.36656	0.763	0.373	0.00165779	10	AF117829.1
RHOJ	5.66046e-08	0.895552	0.42	0.077	0.00174574	10	RHOJ
MEF2C-AS1	5.92549e-08	1.0499	0.667	0.292	0.00182748	10	MEF2C-AS1
MMD2	6.18706e-08	1.7071	0.629	0.164	0.00190815	10	MMD2
PAPLN	6.59716e-08	1.0776	0.513	0.047	0.00203463	10	PAPLN
NCAN	7.24456e-08	1.59672	0.615	0.134	0.00223429	10	NCAN
CHPT1	7.30356e-08	1.43547	0.747	0.337	0.00225249	10	CHPT1
BCAR3	7.32216e-08	1.06362	0.566	0.157	0.00225823	10	BCAR3
GLUD1	7.62717e-08	0.906097	0.657	0.398	0.00235229	10	GLUD1
ZNF423	7.77888e-08	1.17714	0.539	0.1	0.00239909	10	ZNF423
OSMR	7.77888e-08	0.868853	0.357	0.037	0.00239909	10	OSMR
TCF7L2	8.05093e-08	1.46495	0.84	0.362	0.00248299	10	TCF7L2
OSBPL11	8.25922e-08	1.39776	0.662	0.218	0.00254723	10	OSBPL11
GABRA2	8.48576e-08	0.891983	0.527	0.197	0.00261709	10	GABRA2
MAN1C1	8.97072e-08	1.41981	0.554	0.272	0.00276666	10	MAN1C1
SLCO1C1	9.02757e-08	1.17044	0.519	0.052	0.00278419	10	SLCO1C1
AC002460.2	9.44873e-08	1.64547	0.659	0.187	0.00291408	10	AC002460.2
RHOBTB3	9.63785e-08	1.24131	0.791	0.453	0.00297241	10	RHOBTB3
EGFR	9.66922e-08	0.969284	0.549	0.147	0.00298208	10	EGFR
AC087854.1	1.01504e-07	1.57982	0.639	0.187	0.00313048	10	AC087854.1
LPP	1.01827e-07	1.1069	0.89	0.649	0.00314045	10	LPP
ABCC9	1.16698e-07	1.08673	0.467	0.052	0.00359908	10	ABCC9
AC091078.1	1.16754e-07	1.631	0.584	0.089	0.0036008	10	AC091078.1
DST	1.19362e-07	0.86911	0.993	0.974	0.00368126	10	DST
TGFB2	1.34473e-07	1.45942	0.545	0.094	0.00414728	10	TGFB2
FAM198B-AS1	1.36076e-07	1.05681	0.446	0.073	0.00419672	10	FAM198B-AS1
FSTL1	1.4883e-07	0.752707	0.379	0.069	0.00459006	10	FSTL1
STOX1	1.70491e-07	1.17564	0.546	0.102	0.00525812	10	STOX1
LMNTD1	1.73434e-07	1.53301	0.471	0.023	0.00534887	10	LMNTD1
GYG2	1.73434e-07	1.13453	0.392	0.033	0.00534887	10	GYG2
AC234582.1	1.73434e-07	0.72272	0.343	0.025	0.00534887	10	AC234582.1
BOC	1.76473e-07	1.18246	0.515	0.072	0.00544259	10	BOC
PDE3A	1.7893e-07	0.80933	0.355	0.07	0.00551837	10	PDE3A
PACS1	1.79489e-07	0.852967	0.713	0.431	0.00553562	10	PACS1
SLC38A1	1.90417e-07	1.69517	0.604	0.273	0.00587264	10	SLC38A1
EMID1	2.01638e-07	1.2674	0.554	0.117	0.00621871	10	EMID1
PRRX1	2.02033e-07	1.50165	0.615	0.088	0.00623089	10	PRRX1
GABBR1	2.03898e-07	1.19037	0.686	0.298	0.0062884	10	GABBR1
SASH1	2.09214e-07	0.877034	0.89	0.688	0.00645238	10	SASH1
REV3L	2.09601e-07	1.04995	0.841	0.603	0.00646431	10	REV3L
TENM4	2.34356e-07	1.25111	0.76	0.302	0.00722776	10	TENM4
PDE4DIP	2.41773e-07	1.21849	0.766	0.452	0.00745652	10	PDE4DIP
NWD1	2.47912e-07	1.45077	0.555	0.055	0.00764586	10	NWD1
NPL	2.653e-07	1.56331	0.723	0.187	0.0081821	10	NPL
ADAMTS9-AS2	2.75368e-07	1.56817	0.601	0.158	0.00849262	10	ADAMTS9-AS2
FUT9	2.78573e-07	1.33696	0.862	0.532	0.00859148	10	FUT9
GOLIM4	2.85869e-07	1.07643	0.624	0.206	0.00881649	10	GOLIM4
MARCH3	2.86878e-07	1.84032	0.645	0.137	0.00884761	10	MARCH3
GPC6	3.06339e-07	0.980932	0.538	0.173	0.00944781	10	GPC6
ATP1B2	3.19762e-07	1.04772	0.557	0.139	0.00986179	10	ATP1B2
CNTNAP3B	3.48332e-07	1.0076	0.488	0.122	0.0107429	10	CNTNAP3B
AC002429.2	3.64015e-07	2.29546	0.634	0.097	0.0112266	10	AC002429.2
GALNT18	3.79493e-07	0.978189	0.651	0.261	0.0117039	10	GALNT18
LINC01515	3.8113e-07	1.22486	0.377	0.01	0.0117544	10	LINC01515
RASL12	3.8113e-07	1.17204	0.457	0.011	0.0117544	10	RASL12
ACSS1	3.97155e-07	1.07726	0.644	0.261	0.0122487	10	ACSS1
RORB	3.99903e-07	0.888414	0.59	0.165	0.0123334	10	RORB
C1orf61	4.02025e-07	1.2957	0.674	0.233	0.0123989	10	C1orf61
CERS6	4.02413e-07	1.16695	0.708	0.296	0.0124108	10	CERS6
PTGDS1	4.05639e-07	0.865367	0.943	0.738	0.0125103	10	PTGDS
AC110023.1	4.73086e-07	1.14245	0.411	0.073	0.0145905	10	AC110023.1
SLC1A3	4.79126e-07	1.36602	0.942	0.574	0.0147767	10	SLC1A3
TPST1	5.27233e-07	1.53178	0.664	0.387	0.0162604	10	TPST1
AC073050.1	5.27233e-07	1.21781	0.753	0.289	0.0162604	10	AC073050.1
LRRC3B	5.40702e-07	0.912499	0.402	0.124	0.0166758	10	LRRC3B
BRINP1	5.44572e-07	1.14219	0.615	0.242	0.0167951	10	BRINP1
LGI1	5.51805e-07	1.54147	0.685	0.182	0.0170182	10	LGI1
AC023095.1	5.80651e-07	0.81044	0.357	0.073	0.0179079	10	AC023095.1
MAST4	5.81774e-07	1.032	0.796	0.426	0.0179425	10	MAST4
NCOA1	5.90092e-07	0.610506	0.929	0.846	0.018199	10	NCOA1
ARHGAP39	5.9127e-07	0.819093	0.465	0.182	0.0182353	10	ARHGAP39
CD109	6.37688e-07	0.96888	0.399	0.035	0.0196669	10	CD109
ADGRG1	6.7511e-07	0.639396	0.471	0.143	0.0208211	10	ADGRG1
PAX6	7.02262e-07	1.04071	0.469	0.038	0.0216585	10	PAX6
ARHGEF3	7.05081e-07	1.20834	0.602	0.358	0.0217454	10	ARHGEF3
RFX3	8.14985e-07	0.859572	0.852	0.654	0.025135	10	RFX3
LINC00836	8.2585e-07	1.38922	0.364	0.012	0.02547	10	LINC00836
ADRA1A	8.31303e-07	1.21081	0.6	0.136	0.0256382	10	ADRA1A
NFIA	8.37514e-07	1.09779	0.969	0.825	0.0258298	10	NFIA
PCED1B	8.50826e-07	0.733737	0.316	0.086	0.0262403	10	PCED1B
TMEM164	8.63097e-07	0.951193	0.48	0.174	0.0266188	10	TMEM164
TSHZ2	8.71908e-07	1.05656	0.425	0.094	0.0268905	10	TSHZ2
AL157396.1	8.76446e-07	1.12459	0.538	0.12	0.0270305	10	AL157396.1
WDR11-AS1	9.33325e-07	0.756388	0.487	0.247	0.0287847	10	WDR11-AS1
LRP1B	1.02265e-06	0.674551	0.985	0.686	0.0315397	10	LRP1B
RPS6KA2	1.02337e-06	1.24458	0.924	0.663	0.0315617	10	RPS6KA2
ANGPT1	1.02943e-06	1.38341	0.494	0.043	0.0317485	10	ANGPT1
WNK2	1.03201e-06	1.06189	0.587	0.205	0.0318283	10	WNK2
AHDC1	1.03546e-06	0.700224	0.483	0.23	0.0319347	10	AHDC1
MLC1	1.07942e-06	1.02314	0.468	0.038	0.0332905	10	MLC1
PNISR	1.11461e-06	0.88003	0.922	0.859	0.0343757	10	PNISR
PLCD1	1.25968e-06	0.532867	0.247	0.044	0.0388499	10	PLCD1
AL390755.1	1.2944e-06	1.20629	0.376	0.036	0.0399207	10	AL390755.1
AC053513.1	1.3297e-06	2.01038	0.611	0.1	0.0410093	10	AC053513.1
AC091826.2	1.3578e-06	1.07028	0.455	0.103	0.0418759	10	AC091826.2
ZNF98	1.38714e-06	1.36872	0.456	0.094	0.0427809	10	ZNF98
ZHX3	1.39506e-06	1.3095	0.878	0.617	0.0430251	10	ZHX3
TEAD1	1.4684e-06	0.911191	0.758	0.473	0.0452868	10	TEAD1
ARHGEF10L	1.49406e-06	1.23094	0.666	0.215	0.0460783	10	ARHGEF10L
KCTD15	1.56641e-06	0.644262	0.317	0.048	0.0483097	10	KCTD15
PLIN5	1.5727e-06	0.872569	0.413	0.066	0.0485037	10	PLIN5
EGLN3	1.63597e-06	0.707265	0.455	0.247	0.0504549	10	EGLN3
SOX9	1.65446e-06	0.941642	0.406	0.073	0.0510252	10	SOX9
DDR2	1.68809e-06	1.27258	0.466	0.072	0.0520623	10	DDR2
PLPP3	1.73978e-06	1.35019	0.748	0.349	0.0536565	10	PLPP3
LINC01088	1.742e-06	2.31524	0.434	0.052	0.0537251	10	LINC01088
EMX2	1.76516e-06	0.866366	0.369	0.03	0.0544393	10	EMX2
BAG3	1.76516e-06	0.839245	0.337	0.05	0.0544393	10	BAG3
HES1	1.76516e-06	0.769232	0.223	0.023	0.0544393	10	HES1
CD38	1.80566e-06	1.24221	0.445	0.04	0.0556882	10	CD38
ZBTB7C	1.822e-06	1.22568	0.521	0.121	0.0561923	10	ZBTB7C
GRAMD1C	1.82896e-06	1.10293	0.539	0.128	0.056407	10	GRAMD1C
KIAA1671	1.98077e-06	1.31693	0.643	0.178	0.061089	10	KIAA1671
CACNA2D3	1.99404e-06	1.36618	0.69	0.277	0.0614983	10	CACNA2D3
NBPF14	2.07828e-06	0.785262	0.41	0.073	0.0640963	10	NBPF14
MAML2	2.10885e-06	1.37109	0.922	0.451	0.0650391	10	MAML2
SLC39A12	2.16676e-06	1.21862	0.47	0.047	0.0668251	10	SLC39A12
PITPNM2	2.25138e-06	1.10496	0.583	0.209	0.0694348	10	PITPNM2
PKIA	2.51602e-06	0.955693	0.473	0.201	0.0775967	10	PKIA
CHD2	2.5955e-06	0.411459	0.769	0.686	0.0800477	10	CHD2
PCSK5	2.65353e-06	1.2077	0.655	0.194	0.0818374	10	PCSK5
BCAN	2.74463e-06	0.557366	0.353	0.131	0.0846472	10	BCAN
ALDH7A1	2.97989e-06	1.05868	0.566	0.267	0.0919028	10	ALDH7A1
MEIS2	3.11498e-06	0.959273	0.878	0.553	0.0960692	10	MEIS2
RHPN1	3.11729e-06	1.18385	0.467	0.086	0.0961402	10	RHPN1
KANK1	3.21696e-06	0.760073	0.895	0.627	0.0992143	10	KANK1
HSPB1	3.42801e-06	1.32886	0.426	0.093	0.105723	10	HSPB1
ZFHX3	3.44532e-06	0.876005	0.734	0.287	0.106257	10	ZFHX3
LINC01094	3.63704e-06	1.57732	0.51	0.052	0.11217	10	LINC01094
DAAM1	3.64373e-06	1.8741	0.826	0.375	0.112376	10	DAAM1
TMEM232	3.7671e-06	0.747838	0.621	0.324	0.116181	10	TMEM232
CST3	3.78775e-06	0.82483	0.435	0.117	0.116818	10	CST3
TMTC1	4.02009e-06	1.32631	0.61	0.207	0.123983	10	TMTC1
TTN	4.15659e-06	2.22807	0.473	0.065	0.128193	10	TTN
BMPR1A	4.41669e-06	1.20488	0.789	0.465	0.136215	10	BMPR1A
F11-AS1	4.45541e-06	1.19353	0.436	0.061	0.137409	10	F11-AS1
DNAH7	4.4801e-06	1.03061	0.482	0.15	0.138171	10	DNAH7
SMAD1	4.49038e-06	0.940319	0.545	0.234	0.138488	10	SMAD1
LINC00271	4.58166e-06	0.874357	0.385	0.128	0.141303	10	LINC00271
FOXO1	4.61245e-06	0.764542	0.757	0.466	0.142253	10	FOXO1
PDZRN3	4.83271e-06	0.986992	0.618	0.231	0.149046	10	PDZRN3
ABCA1	5.05462e-06	1.01837	0.532	0.193	0.155889	10	ABCA1
MID1	5.14708e-06	0.687438	0.405	0.149	0.158741	10	MID1
ASAP3	5.37064e-06	0.897976	0.458	0.111	0.165636	10	ASAP3
EPHB1	5.80372e-06	0.801	0.489	0.221	0.178992	10	EPHB1
C3orf70	5.82171e-06	0.632159	0.378	0.15	0.179547	10	C3orf70
CHI3L1	5.91245e-06	1.21351	0.222	0.035	0.182346	10	CHI3L1
AGFG2	6.19484e-06	0.892014	0.429	0.092	0.191055	10	AGFG2
PSD2	6.40834e-06	1.16311	0.592	0.154	0.19764	10	PSD2
SLC44A3	6.63253e-06	0.885539	0.367	0.05	0.204554	10	SLC44A3
PDGFRB	6.88426e-06	0.600541	0.329	0.073	0.212318	10	PDGFRB
PFKFB3	6.97717e-06	1.31628	0.771	0.422	0.215183	10	PFKFB3
PLEKHA7	7.20004e-06	1.06382	0.58	0.171	0.222056	10	PLEKHA7
TSC22D2	7.39097e-06	0.740931	0.64	0.44	0.227945	10	TSC22D2
NR2F1-AS1	7.41222e-06	1.00115	0.659	0.249	0.2286	10	NR2F1-AS1
BNC2	7.61308e-06	0.949596	0.449	0.073	0.234795	10	BNC2
AKAP13	7.69333e-06	0.644112	0.589	0.224	0.23727	10	AKAP13
DIRC3	7.69357e-06	0.862181	0.414	0.177	0.237277	10	DIRC3
AL078602.1	7.75183e-06	1.22015	0.375	0.033	0.239074	10	AL078602.1
TMC1	7.75183e-06	0.667219	0.256	0.022	0.239074	10	TMC1
AL022068.1	7.84704e-06	1.0313	0.371	0.065	0.242011	10	AL022068.1
PITPNA	7.84894e-06	0.479927	0.396	0.242	0.242069	10	PITPNA
LHFPL6	7.87149e-06	1.11292	0.734	0.315	0.242765	10	LHFPL6
ARHGAP26	7.92462e-06	0.960117	0.885	0.364	0.244403	10	ARHGAP26
ELP4	8.2483e-06	0.364507	0.604	0.468	0.254386	10	ELP4
CLIP1	8.25572e-06	1.22323	0.785	0.415	0.254615	10	CLIP1
ARHGAP31	8.41085e-06	0.934549	0.562	0.144	0.259399	10	ARHGAP31
MYOM1	8.52971e-06	0.836161	0.401	0.123	0.263065	10	MYOM1
ENSA	8.56183e-06	0.924132	0.722	0.427	0.264055	10	ENSA
AC092902.4	8.77914e-06	0.621374	0.32	0.109	0.270757	10	AC092902.4
ID2	9.016e-06	1.61811	0.437	0.093	0.278063	10	ID2
DCLK1	9.10294e-06	1.87532	0.65	0.238	0.280744	10	DCLK1
CNN3	9.2813e-06	1.46676	0.63	0.211	0.286245	10	CNN3
GLI2	9.38779e-06	0.81994	0.364	0.045	0.289529	10	GLI2
REPS1	9.42264e-06	0.932611	0.719	0.456	0.290604	10	REPS1
MEIKIN	9.739e-06	1.10696	0.462	0.147	0.300361	10	MEIKIN
AC019257.1	1.03837e-05	0.873824	0.356	0.042	0.320245	10	AC019257.1
SOX9-AS1	1.03837e-05	0.589732	0.355	0.09	0.320245	10	SOX9-AS1
LIFR	1.06351e-05	0.884691	0.852	0.65	0.327997	10	LIFR
WWOX	1.13613e-05	0.596333	0.977	0.889	0.350394	10	WWOX
NADK2	1.26106e-05	0.738493	0.474	0.204	0.388923	10	NADK2
MERTK	1.27018e-05	0.494	0.439	0.137	0.391735	10	MERTK
TPCN1	1.27623e-05	0.800181	0.656	0.44	0.393603	10	TPCN1
CTDSPL	1.29917e-05	1.04806	0.7	0.349	0.400678	10	CTDSPL
AL445426.1	1.41191e-05	0.840155	0.312	0.029	0.435448	10	AL445426.1
MCC	1.44703e-05	1.1732	0.559	0.152	0.446279	10	MCC
PALM	1.44782e-05	1.03876	0.571	0.19	0.446523	10	PALM
CMYA5	1.45974e-05	0.694058	0.384	0.148	0.450199	10	CMYA5
ABI1	1.47565e-05	0.878516	0.68	0.383	0.455104	10	ABI1
LINC00461	1.49092e-05	1.10814	0.786	0.47	0.459813	10	LINC00461
GPT2	1.55547e-05	0.720406	0.514	0.268	0.479723	10	GPT2
PARP9	1.59232e-05	0.512694	0.332	0.112	0.491087	10	PARP9
MYBPC1	1.59404e-05	0.710324	0.322	0.039	0.491619	10	MYBPC1
AC104389.5	1.59404e-05	0.703397	0.275	0.036	0.491619	10	AC104389.5
LINC02251	1.59404e-05	0.512705	0.173	0.005	0.491619	10	LINC02251
TTPA	1.59404e-05	0.473872	0.241	0.032	0.491619	10	TTPA
AC007389.1	1.63183e-05	1.00465	0.496	0.177	0.503273	10	AC007389.1
TGFBR3	1.64574e-05	1.00768	0.5	0.107	0.507563	10	TGFBR3
MAGI3	1.72624e-05	0.638927	0.588	0.274	0.532389	10	MAGI3
AF279873.3	1.75653e-05	1.14787	0.328	0.088	0.541733	10	AF279873.3
BCR	1.82626e-05	0.730614	0.549	0.288	0.563237	10	BCR
CACNB2	1.91223e-05	1.27405	0.718	0.299	0.58975	10	CACNB2
TAB2	1.95563e-05	0.960571	0.722	0.48	0.603136	10	TAB2
THSD7A	1.95738e-05	0.598273	0.634	0.218	0.603674	10	THSD7A
TLR4	2.09809e-05	0.888408	0.425	0.059	0.647071	10	TLR4
ADHFE1	2.13995e-05	0.647131	0.475	0.24	0.659981	10	ADHFE1
RGL3	2.25856e-05	0.871795	0.421	0.044	0.696563	10	RGL3
SEMA3A	2.35807e-05	0.814864	0.4	0.073	0.727252	10	SEMA3A
ADAMTS9	2.39532e-05	1.25157	0.394	0.046	0.738742	10	ADAMTS9
PLXNA2	2.40345e-05	0.841041	0.547	0.22	0.741249	10	PLXNA2
RREB1	2.44545e-05	0.563616	0.404	0.085	0.754201	10	RREB1
ARHGAP42	2.46482e-05	1.2307	0.628	0.131	0.760174	10	ARHGAP42
FADS3	2.47232e-05	0.546633	0.362	0.191	0.762488	10	FADS3
AGT	2.5742e-05	0.81695	0.399	0.063	0.79391	10	AGT
DYNC2H1	2.57549e-05	0.746862	0.655	0.405	0.794308	10	DYNC2H1
LINC00472	2.63291e-05	1.11677	0.62	0.189	0.812015	10	LINC00472
CACNA1C	2.65139e-05	0.259696	0.654	0.345	0.817714	10	CACNA1C
SMYD3	2.67925e-05	0.760402	0.831	0.521	0.826307	10	SMYD3
CA8	2.68471e-05	1.10733	0.476	0.106	0.827992	10	CA8
AL392086.3	2.80323e-05	1.07458	0.692	0.265	0.864543	10	AL392086.3
SYT17	2.81888e-05	1.11862	0.647	0.206	0.86937	10	SYT17
ZNF516	2.9041e-05	0.884512	0.537	0.187	0.895652	10	ZNF516
VAV3	2.93039e-05	0.820181	0.336	0.091	0.90376	10	VAV3
SEMA3D	2.93346e-05	0.664629	0.25	0.026	0.904708	10	SEMA3D
GNG12	2.96771e-05	0.997076	0.468	0.078	0.915271	10	GNG12
BICD1	3.1371e-05	1.20956	0.877	0.647	0.967512	10	BICD1
SERPINA3	3.23873e-05	0.997851	0.264	0.017	0.998857	10	SERPINA3
MT1E	3.23873e-05	0.793198	0.325	0.047	0.998857	10	MT1E
MASP1	3.23873e-05	0.645231	0.244	0.019	0.998857	10	MASP1
ARHGEF17	3.40062e-05	0.856415	0.426	0.13	1	10	ARHGEF17
LIMK2	3.42515e-05	0.660224	0.409	0.132	1	10	LIMK2
FRMPD2	3.51258e-05	0.94741	0.347	0.028	1	10	FRMPD2
GRIN2C	3.51258e-05	0.91808	0.444	0.05	1	10	GRIN2C
KIAA0319	3.53471e-05	0.799826	0.48	0.187	1	10	KIAA0319
CD99	3.59443e-05	0.776985	0.367	0.042	1	10	CD99
CFAP54	3.65149e-05	0.96038	0.398	0.112	1	10	CFAP54
ATP2B2	3.6626e-05	0.6474	0.592	0.267	1	10	ATP2B2
TIMP3	3.67349e-05	0.798736	0.36	0.104	1	10	TIMP3
SUGCT	3.77729e-05	0.566739	0.362	0.154	1	10	SUGCT
CAPN2	3.80089e-05	0.82897	0.546	0.253	1	10	CAPN2
ANKRD6	3.96315e-05	0.479653	0.349	0.188	1	10	ANKRD6
NPHP1	4.03658e-05	0.355648	0.29	0.156	1	10	NPHP1
ID4	4.12653e-05	1.06563	0.438	0.041	1	10	ID4
WDR45	4.12739e-05	0.678884	0.334	0.107	1	10	WDR45
FGFR1	4.13774e-05	0.794445	0.531	0.187	1	10	FGFR1
PFKFB2	4.19867e-05	1.40528	0.504	0.097	1	10	PFKFB2
ALDH2	4.51042e-05	0.805962	0.504	0.223	1	10	ALDH2
MGLL	4.6146e-05	0.880921	0.576	0.289	1	10	MGLL
TTLL3	4.73375e-05	0.607715	0.455	0.252	1	10	TTLL3
WDR60	4.83932e-05	0.6181	0.676	0.496	1	10	WDR60
PLEKHG1	4.95464e-05	0.763981	0.49	0.184	1	10	PLEKHG1
RFX3-AS1	5.01914e-05	0.740866	0.624	0.391	1	10	RFX3-AS1
NT5C2	5.18258e-05	0.716303	0.719	0.543	1	10	NT5C2
EML6	5.3331e-05	0.560503	0.533	0.277	1	10	EML6
LTBP1	5.41792e-05	0.950595	0.591	0.259	1	10	LTBP1
ARHGEF12	5.42742e-05	0.831922	0.769	0.49	1	10	ARHGEF12
C8orf37-AS1	5.47227e-05	0.724576	0.292	0.079	1	10	C8orf37-AS1
ABI3BP	5.59018e-05	0.966515	0.327	0.034	1	10	ABI3BP
AC008014.1	5.67331e-05	1.15382	0.475	0.163	1	10	AC008014.1
ACADVL	5.75781e-05	0.684517	0.454	0.217	1	10	ACADVL
EXPH5	5.78816e-05	0.753969	0.284	0.039	1	10	EXPH5
CYSTM1	5.85623e-05	0.837856	0.436	0.131	1	10	CYSTM1
COL27A1	5.87155e-05	1.04575	0.472	0.095	1	10	COL27A1
ANOS1	6.43951e-05	1.04161	0.49	0.097	1	10	ANOS1
SUCLG2-AS1	6.49125e-05	0.965862	0.482	0.141	1	10	SUCLG2-AS1
AC083837.1	6.50476e-05	0.830407	0.183	0.011	1	10	AC083837.1
GPC4	6.50476e-05	0.7531	0.278	0.032	1	10	GPC4
YBX3	6.50476e-05	0.532346	0.26	0.053	1	10	YBX3
EDNRB	6.50476e-05	0.50341	0.245	0.038	1	10	EDNRB
GADD45A	6.50476e-05	0.485888	0.159	0.026	1	10	GADD45A
ERBB2	6.50476e-05	0.287962	0.151	0.029	1	10	ERBB2
AC073475.1	6.5352e-05	1.13741	0.549	0.214	1	10	AC073475.1
IL17RB	6.56068e-05	0.465095	0.271	0.073	1	10	IL17RB
SDC4	6.6569e-05	1.03722	0.457	0.046	1	10	SDC4
KIAA1211	6.77213e-05	0.555657	0.456	0.195	1	10	KIAA1211
APOE	6.99217e-05	0.908529	0.46	0.101	1	10	APOE
LCNL1	7.03209e-05	0.710059	0.38	0.129	1	10	LCNL1
ATP2B4	7.44203e-05	0.920681	0.738	0.42	1	10	ATP2B4
NSMF	7.44224e-05	1.02289	0.491	0.145	1	10	NSMF
PAGR1	7.57381e-05	0.563014	0.334	0.119	1	10	PAGR1
APC2	7.92593e-05	0.95411	0.524	0.209	1	10	APC2
LGI4	7.93341e-05	0.758468	0.425	0.14	1	10	LGI4
LAMA4	7.97343e-05	0.821878	0.352	0.08	1	10	LAMA4
ATP13A5	8.33136e-05	0.439679	0.219	0.042	1	10	ATP13A5
SLC25A33	8.69249e-05	0.67987	0.376	0.163	1	10	SLC25A33
LHX2	8.7604e-05	0.639858	0.347	0.094	1	10	LHX2
PPP4R4	8.98541e-05	0.580833	0.402	0.179	1	10	PPP4R4
CADPS2	8.98952e-05	0.278861	0.464	0.187	1	10	CADPS2
GABRG1	9.49677e-05	0.734185	0.359	0.068	1	10	GABRG1
FAT1	9.56123e-05	0.697396	0.404	0.113	1	10	FAT1
CLEC16A	9.61155e-05	0.762191	0.766	0.586	1	10	CLEC16A
C4orf19	9.90129e-05	0.829978	0.36	0.069	1	10	C4orf19
NRXN1	0.000101948	0.675278	0.859	0.456	1	10	NRXN1
MKLN1	0.000102517	0.766246	0.924	0.859	1	10	MKLN1
VCL	0.000106549	0.924725	0.462	0.168	1	10	VCL
ACSL6	0.00011041	0.821082	0.526	0.239	1	10	ACSL6
GASK1B	0.000112888	0.327146	0.222	0.075	1	10	GASK1B
AL136366.1	0.000115162	0.546101	0.267	0.054	1	10	AL136366.1
DPY19L3	0.000116745	0.595153	0.457	0.263	1	10	DPY19L3
BMP7	0.000122635	0.721943	0.414	0.116	1	10	BMP7
CEP112	0.000122714	0.88428	0.556	0.224	1	10	CEP112
AC138627.1	0.000122714	0.732488	0.435	0.222	1	10	AC138627.1
LYVE1	0.000125769	0.573645	0.27	0.033	1	10	LYVE1
TMEM47	0.000125769	0.499961	0.27	0.07	1	10	TMEM47
KLF7	0.000126098	0.433283	0.578	0.475	1	10	KLF7
LINC00298	0.000126184	0.622041	0.309	0.044	1	10	LINC00298
CP	0.000129208	0.805992	0.232	0.011	1	10	CP
PTH1R	0.000129208	0.554654	0.257	0.027	1	10	PTH1R
LINC01896	0.000129208	0.320724	0.17	0.035	1	10	LINC01896
C2CD2	0.000130383	0.598572	0.386	0.174	1	10	C2CD2
NOTCH2	0.000131284	1.04669	0.558	0.128	1	10	NOTCH2
FOS	0.00013244	0.995368	0.293	0.047	1	10	FOS
NOL4	0.000136151	0.34216	0.437	0.267	1	10	NOL4
ST8SIA1	0.000136462	1.05831	0.564	0.231	1	10	ST8SIA1
CGNL1	0.000136998	0.749759	0.377	0.05	1	10	CGNL1
AL606923.2	0.000137292	0.759804	0.198	0.02	1	10	AL606923.2
CYP4V2	0.000137829	0.304204	0.32	0.232	1	10	CYP4V2
EIF2S3	0.000145709	0.298497	0.35	0.245	1	10	EIF2S3
RSPH3	0.00015037	0.2774	0.21	0.142	1	10	RSPH3
ST5	0.0001639	0.994744	0.571	0.215	1	10	ST5
PTTG1IP	0.000166802	0.514826	0.395	0.211	1	10	PTTG1IP
CHL1	0.000167332	0.534215	0.65	0.282	1	10	CHL1
DZIP1	0.000170179	0.533986	0.441	0.231	1	10	DZIP1
EPHA6	0.000171669	0.27518	0.504	0.229	1	10	EPHA6
PPFIA1	0.00017243	1.26438	0.807	0.482	1	10	PPFIA1
BCL2	0.00017243	0.869341	0.82	0.547	1	10	BCL2
ACP6	0.000175618	0.471574	0.337	0.154	1	10	ACP6
AC008127.1	0.000175814	0.701095	0.262	0.036	1	10	AC008127.1
CDH23	0.000178118	0.314767	0.256	0.129	1	10	CDH23
LGR4	0.00018921	0.847757	0.59	0.315	1	10	LGR4
KCNMB2-AS1	0.000193184	1.08475	0.488	0.186	1	10	KCNMB2-AS1
DCAKD	0.000198035	0.739305	0.481	0.239	1	10	DCAKD
ARHGAP5	0.000203168	0.635132	0.795	0.668	1	10	ARHGAP5
SEMA4B	0.00021906	0.705321	0.542	0.299	1	10	SEMA4B
AMOT	0.000219682	0.605935	0.322	0.08	1	10	AMOT
THBS4	0.000223413	0.371118	0.297	0.169	1	10	THBS4
UFL1-AS1	0.000228247	0.874835	0.367	0.12	1	10	UFL1-AS1
FHOD3	0.000229474	0.653558	0.505	0.234	1	10	FHOD3
HNF4G	0.000234329	0.621242	0.263	0.028	1	10	HNF4G
SMAD9	0.00023709	0.954462	0.462	0.139	1	10	SMAD9
KCNMA1	0.000237935	0.698822	0.888	0.395	1	10	KCNMA1
PON2	0.000244392	0.741693	0.666	0.409	1	10	PON2
HIF1A	0.00024599	0.692526	0.526	0.295	1	10	HIF1A
SLC7A2	0.000248627	1.61094	0.601	0.089	1	10	SLC7A2
ZNF117	0.000251292	0.423387	0.263	0.1	1	10	ZNF117
AL627316.1	0.000253976	0.914966	0.277	0.001	1	10	AL627316.1
MDFIC	0.000253976	0.595495	0.248	0.041	1	10	MDFIC
FSTL3	0.000253976	0.578399	0.252	0.047	1	10	FSTL3
HVCN1	0.000253976	0.573272	0.244	0.031	1	10	HVCN1
HAUS7	0.000253976	0.492303	0.218	0.035	1	10	HAUS7
C1RL	0.000253976	0.442763	0.21	0.053	1	10	C1RL
C16orf89	0.000253976	0.314735	0.16	0.021	1	10	C16orf89
EVC2	0.000253976	0.30224	0.169	0.016	1	10	EVC2
GAREM2	0.000253976	0.271026	0.155	0.032	1	10	GAREM2
SDC2	0.00025727	0.692604	0.356	0.073	1	10	SDC2
AL645568.1	0.000258439	0.765682	0.589	0.356	1	10	AL645568.1
PPP2CB	0.000266055	0.763273	0.575	0.369	1	10	PPP2CB
PAWR	0.000266858	0.366874	0.196	0.052	1	10	PAWR
PDE8B	0.000269734	0.639867	0.514	0.353	1	10	PDE8B
BMP2K	0.000269779	0.669637	0.687	0.368	1	10	BMP2K
ZEB1	0.00029041	0.576731	0.66	0.292	1	10	ZEB1
AC107398.3	0.000290603	0.589785	0.335	0.129	1	10	AC107398.3
ADD3-AS1	0.000297284	0.862994	0.372	0.084	1	10	ADD3-AS1
FKBP10	0.000297284	0.521484	0.266	0.033	1	10	FKBP10
HSD17B14	0.000298978	0.671976	0.33	0.076	1	10	HSD17B14
AL512662.2	0.000299565	0.560514	0.305	0.094	1	10	AL512662.2
HILPDA	0.000303586	0.852154	0.243	0.034	1	10	HILPDA
LMO3	0.000323957	0.822817	0.543	0.212	1	10	LMO3
GPR37L1	0.000326479	0.408802	0.31	0.127	1	10	GPR37L1
CNKSR2	0.000326833	0.62319	0.583	0.249	1	10	CNKSR2
GYS1	0.000330364	0.572938	0.378	0.222	1	10	GYS1
RIN2	0.000334679	0.611412	0.807	0.57	1	10	RIN2
MYO10	0.000337825	0.928697	0.59	0.233	1	10	MYO10
MPPED2	0.000344194	0.516796	0.429	0.193	1	10	MPPED2
LINC00173	0.000348242	0.543392	0.241	0.049	1	10	LINC00173
APCDD1	0.000361762	0.623678	0.464	0.204	1	10	APCDD1
DPP7	0.000371907	0.385872	0.347	0.239	1	10	DPP7
WFS1	0.000375494	0.564064	0.307	0.069	1	10	WFS1
LINC02340	0.000377378	0.478746	0.286	0.101	1	10	LINC02340
KIF9-AS1	0.000381706	0.591095	0.59	0.393	1	10	KIF9-AS1
COL4A2	0.000387098	0.89268	0.357	0.095	1	10	COL4A2
JUNB	0.000391666	0.652669	0.224	0.049	1	10	JUNB
BID	0.000392786	0.373635	0.212	0.092	1	10	BID
ANO6	0.00039894	1.00765	0.492	0.169	1	10	ANO6
CNTNAP3	0.000400655	0.5534	0.37	0.14	1	10	CNTNAP3
RAMP1	0.000403963	0.884187	0.531	0.181	1	10	RAMP1
TOX	0.000413763	0.859498	0.627	0.199	1	10	TOX
USP53	0.00042461	0.434997	0.396	0.19	1	10	USP53
UBE2G2	0.000445032	0.367706	0.522	0.419	1	10	UBE2G2
ZNF438	0.000448249	0.496405	0.609	0.431	1	10	ZNF438
FSIP2-AS1	0.000449286	0.524882	0.369	0.203	1	10	FSIP2-AS1
NAT8L	0.000450789	0.698425	0.423	0.168	1	10	NAT8L
RXRA	0.000455469	0.533705	0.413	0.188	1	10	RXRA
RAVER2	0.000458616	0.70439	0.411	0.141	1	10	RAVER2
RUFY3	0.000461926	0.603135	0.855	0.751	1	10	RUFY3
NBPF19	0.000465939	0.596137	0.305	0.063	1	10	NBPF19
APLNR	0.00047116	0.641319	0.216	0.004	1	10	APLNR
LINC006091	0.000477322	0.958404	0.789	0.569	1	10	LINC00609
STUM	0.000483854	0.704245	0.273	0.058	1	10	STUM
NXN	0.000486363	0.451439	0.302	0.124	1	10	NXN
PRRT2	0.000488461	0.954966	0.491	0.17	1	10	PRRT2
LCAT	0.000494325	0.659223	0.266	0.029	1	10	LCAT
ENTPD2	0.000494325	0.63191	0.255	0.014	1	10	ENTPD2
EGF	0.000494325	0.587449	0.218	0.026	1	10	EGF
IL33	0.000494325	0.565146	0.24	0.019	1	10	IL33
AC131571.1	0.000494325	0.556469	0.244	0.043	1	10	AC131571.1
AC013643.2	0.000494325	0.452576	0.205	0.037	1	10	AC013643.2
AC087482.1	0.000494325	0.418487	0.158	0.018	1	10	AC087482.1
MT1G	0.000494325	0.41535	0.174	0.017	1	10	MT1G
CKMT2	0.000494325	0.399927	0.201	0.058	1	10	CKMT2
CHST9	0.000494325	0.355783	0.195	0.057	1	10	CHST9
AL158064.1	0.000494325	0.262618	0.129	0.019	1	10	AL158064.1
MALRD1	0.000502409	0.601252	0.236	0.054	1	10	MALRD1
LINC02062	0.000507217	0.510445	0.487	0.368	1	10	LINC02062
EFNA5	0.000508452	0.81065	0.668	0.232	1	10	EFNA5
PPARGC1A	0.000511173	0.741485	0.414	0.16	1	10	PPARGC1A
BHLHE40	0.000513173	0.611948	0.253	0.058	1	10	BHLHE40
JAM2	0.000513173	0.395292	0.237	0.095	1	10	JAM2
LONRF3	0.000513173	0.300132	0.158	0.065	1	10	LONRF3
RIMKLB	0.000520518	0.775625	0.502	0.202	1	10	RIMKLB
AC106845.1	0.000527458	0.878877	0.41	0.087	1	10	AC106845.1
SOX21-AS1	0.000532736	0.496117	0.223	0.05	1	10	SOX21-AS1
PBXIP1	0.000535465	0.651066	0.334	0.053	1	10	PBXIP1
IL17D	0.000552115	0.730395	0.413	0.165	1	10	IL17D
CNTFR	0.000558657	0.417948	0.248	0.079	1	10	CNTFR
CRISPLD1	0.000560436	0.677463	0.236	0.056	1	10	CRISPLD1
C1S	0.000562133	0.396227	0.275	0.13	1	10	C1S
ALPK1	0.000567393	0.687123	0.319	0.055	1	10	ALPK1
SLC35G2	0.000569283	0.584417	0.321	0.134	1	10	SLC35G2
MYLK	0.000573325	1.20678	0.471	0.134	1	10	MYLK
RHEB	0.000575322	0.616154	0.512	0.287	1	10	RHEB
AC124852.1	0.000582758	0.775428	0.425	0.16	1	10	AC124852.1
ATN1	0.00059051	0.743195	0.513	0.259	1	10	ATN1
MMP28	0.000605554	0.716617	0.328	0.057	1	10	MMP28
MIR3936HG	0.000616921	0.855747	0.591	0.291	1	10	MIR3936HG
PRKD1	0.00062077	1.05809	0.802	0.409	1	10	PRKD1
TTC12	0.000633968	0.355697	0.265	0.117	1	10	TTC12
AC015983.2	0.000651078	0.504174	0.366	0.145	1	10	AC015983.2
GAN	0.000657885	1.26893	0.625	0.221	1	10	GAN
PRICKLE2	0.000679684	0.775678	0.608	0.288	1	10	PRICKLE2
TMEM178B	0.000688208	0.33531	0.666	0.365	1	10	TMEM178B
CASKIN1	0.000706962	0.391215	0.27	0.146	1	10	CASKIN1
MAP1LC3B2	0.000708343	0.696969	0.275	0.034	1	10	MAP1LC3B2
FXYD1	0.000708343	0.562671	0.27	0.042	1	10	FXYD1
ARVCF	0.000708343	0.425706	0.205	0.059	1	10	ARVCF
XPR1	0.000715684	0.340312	0.503	0.397	1	10	XPR1
PPIE	0.000722699	0.433903	0.274	0.154	1	10	PPIE
JARID2	0.000725578	0.624166	0.713	0.578	1	10	JARID2
SGO1-AS1	0.000732149	0.530677	0.306	0.157	1	10	SGO1-AS1
AC051619.5	0.000755264	0.388949	0.227	0.101	1	10	AC051619.5
DOK5	0.000756941	0.867575	0.476	0.159	1	10	DOK5
IDH2-DT	0.000780793	0.703717	0.293	0.036	1	10	IDH2-DT
NBPF10	0.000780793	0.40093	0.229	0.044	1	10	NBPF10
NRP1	0.00078333	0.410163	0.228	0.119	1	10	NRP1
SPTAN1	0.000788383	0.955019	0.662	0.339	1	10	SPTAN1
TDRP	0.000794301	0.390253	0.262	0.125	1	10	TDRP
CELF2	0.000800737	0.411253	0.9	0.404	1	10	CELF2
NEK6	0.000801273	0.638147	0.393	0.117	1	10	NEK6
CLDN10	0.000813711	0.483218	0.264	0.047	1	10	CLDN10
SLC25A29	0.000814413	0.395362	0.518	0.399	1	10	SLC25A29
HEPH	0.000823637	0.478975	0.329	0.109	1	10	HEPH
MAP3K20	0.000842082	0.706554	0.349	0.091	1	10	MAP3K20
PSD3	0.00084999	0.543883	0.883	0.774	1	10	PSD3
TTC8	0.000863185	0.270338	0.269	0.19	1	10	TTC8
PANTR1	0.000882081	0.365993	0.654	0.53	1	10	PANTR1
KLF12	0.000887333	0.440464	0.514	0.263	1	10	KLF12
PPP1R3C	0.000895288	0.888853	0.235	0.025	1	10	PPP1R3C
PRCP	0.000904198	0.797383	0.42	0.15	1	10	PRCP
ARMC2	0.000907919	0.672475	0.454	0.247	1	10	ARMC2
NTSR2	0.000936575	0.31562	0.158	0.017	1	10	NTSR2
WBP2NL	0.000936633	0.620508	0.399	0.203	1	10	WBP2NL
PLSCR1	0.000945153	0.535869	0.276	0.097	1	10	PLSCR1
EMP1	0.000953363	0.757675	0.257	0.015	1	10	EMP1
PAUPAR	0.000953363	0.583068	0.204	0.022	1	10	PAUPAR
SRPX	0.000953363	0.567829	0.196	0.015	1	10	SRPX
LIX1	0.000953363	0.448584	0.193	0.017	1	10	LIX1
CCDC173	0.000953363	0.436285	0.172	0.027	1	10	CCDC173
AL031056.1	0.000953363	0.435726	0.168	0.003	1	10	AL031056.1
AF064860.1	0.000953363	0.360375	0.172	0.028	1	10	AF064860.1
NTN1	0.000953363	0.351274	0.177	0.06	1	10	NTN1
AL162725.2	0.000953363	0.314429	0.108	0.008	1	10	AL162725.2
ARHGAP10	0.000976815	0.308319	0.186	0.116	1	10	ARHGAP10
UST	0.000989607	0.346023	0.371	0.165	1	10	UST
CASC2	0.00101214	0.995081	0.438	0.123	1	10	CASC2
PYGB	0.00103019	0.463767	0.399	0.251	1	10	PYGB
GNA12	0.00103584	0.680807	0.545	0.346	1	10	GNA12
ALDH4A1	0.0010443	0.389708	0.212	0.036	1	10	ALDH4A1
RAPGEF3	0.00105696	0.521886	0.498	0.31	1	10	RAPGEF3
ASAP1	0.00107836	0.432214	0.763	0.597	1	10	ASAP1
AL078600.1	0.00108498	0.376777	0.235	0.09	1	10	AL078600.1
GALNT15	0.00112088	1.35846	0.54	0.217	1	10	GALNT15
FLNA	0.0011448	0.699302	0.308	0.085	1	10	FLNA
SYNPO2	0.00115611	1.14223	0.395	0.109	1	10	SYNPO2
DANT2	0.00117978	0.828968	0.841	0.549	1	10	DANT2
MAP3K14	0.00119075	0.803378	0.435	0.158	1	10	MAP3K14
ENO1	0.00119936	0.837615	0.495	0.22	1	10	ENO1
SPIRE1	0.00120442	0.739129	0.755	0.584	1	10	SPIRE1
ETV1	0.00121598	0.388502	0.242	0.099	1	10	ETV1
CCDC125	0.00121598	0.288795	0.254	0.174	1	10	CCDC125
DISP3	0.00123	0.477089	0.195	0.063	1	10	DISP3
SMOX	0.00124264	0.672394	0.359	0.077	1	10	SMOX
PRXL2A	0.00126657	0.571041	0.387	0.181	1	10	PRXL2A
ITSN1	0.00126698	0.849224	0.763	0.52	1	10	ITSN1
CAB39L	0.0012839	0.609361	0.487	0.316	1	10	CAB39L
TMEM161B-AS1	0.00129503	0.472449	0.835	0.748	1	10	TMEM161B-AS1
TRIO	0.00130505	0.508783	0.813	0.626	1	10	TRIO
HOMER2	0.00130876	0.355171	0.263	0.158	1	10	HOMER2
ACAP2	0.00132721	0.468129	0.677	0.561	1	10	ACAP2
SAFB2	0.00135013	0.668909	0.638	0.468	1	10	SAFB2
NFATC4	0.00136123	0.484102	0.239	0.023	1	10	NFATC4
SNCAIP	0.00136128	0.779118	0.368	0.093	1	10	SNCAIP
METRN	0.00136962	0.630049	0.439	0.194	1	10	METRN
TLE1	0.00139338	0.987286	0.498	0.169	1	10	TLE1
KATNAL2	0.00139386	0.673829	0.476	0.233	1	10	KATNAL2
IRS2	0.0013953	1.02208	0.608	0.391	1	10	IRS2
MED13L	0.00140337	0.466446	0.903	0.831	1	10	MED13L
RMST	0.00141341	0.484964	0.277	0.075	1	10	RMST
LRRIQ1	0.00142018	0.534097	0.219	0.066	1	10	LRRIQ1
DGLUCY	0.00145014	0.677768	0.628	0.422	1	10	DGLUCY
AMZ2	0.0014757	0.650101	0.338	0.113	1	10	AMZ2
AL078604.4	0.0015107	0.900997	0.326	0.099	1	10	AL078604.4
FOXG1	0.0015107	0.654006	0.341	0.127	1	10	FOXG1
WDR6	0.00153101	0.670116	0.433	0.219	1	10	WDR6
BEND7	0.00153321	0.363009	0.238	0.083	1	10	BEND7
HERC6	0.00154103	0.427205	0.203	0.149	1	10	HERC6
WASF3	0.00154116	0.669568	0.525	0.302	1	10	WASF3
GMDS-DT	0.00154243	0.505778	0.709	0.516	1	10	GMDS-DT
SEPTIN9	0.00154905	0.727716	0.437	0.186	1	10	SEPTIN9
RNF115	0.00157812	0.301492	0.603	0.521	1	10	RNF115
TJP21	0.00159526	0.863551	0.628	0.416	1	10	TJP2
NTNG2	0.00166613	0.527661	0.348	0.163	1	10	NTNG2
CAMTA1	0.00167593	0.517684	0.899	0.798	1	10	CAMTA1
KIF27	0.00167746	0.400366	0.341	0.221	1	10	KIF27
SPRED2	0.00168743	0.427058	0.445	0.297	1	10	SPRED2
VPS45	0.00172215	0.327403	0.532	0.436	1	10	VPS45
RNF182	0.00175532	0.637795	0.297	0.045	1	10	RNF182
TMEM91	0.00177489	0.600766	0.382	0.171	1	10	TMEM91
EPS15L1	0.00178137	0.6848	0.626	0.434	1	10	EPS15L1
GLDC	0.00178451	0.26122	0.19	0.092	1	10	GLDC
UBAP2	0.0017871	0.461138	0.528	0.399	1	10	UBAP2
SLC25A43	0.0018178	0.760244	0.37	0.098	1	10	SLC25A43
AL139260.1	0.00182334	0.753939	0.616	0.495	1	10	AL139260.1
AL157886.1	0.00182347	0.859141	0.19	0.016	1	10	AL157886.1
USH1C	0.00182347	0.700687	0.256	0.033	1	10	USH1C
CYP4F3	0.00182347	0.626832	0.183	0.004	1	10	CYP4F3
A2ML1	0.00182347	0.559149	0.253	0.031	1	10	A2ML1
PLTP	0.00182347	0.50436	0.25	0.03	1	10	PLTP
AC083864.5	0.00182347	0.502083	0.167	0.003	1	10	AC083864.5
PRDM16-DT	0.00182347	0.487033	0.224	0.031	1	10	PRDM16-DT
FAM167A	0.00182347	0.346401	0.191	0.037	1	10	FAM167A
Z97200.1	0.00182347	0.341294	0.17	0.018	1	10	Z97200.1
VWA3B	0.00182347	0.338875	0.147	0.016	1	10	VWA3B
EPS8L2	0.00182347	0.255881	0.117	0.022	1	10	EPS8L2
PPP3CA	0.00183145	0.439501	0.82	0.619	1	10	PPP3CA
CRIP2	0.00184148	0.371228	0.177	0.06	1	10	CRIP2
DDX60	0.00184148	0.313239	0.157	0.057	1	10	DDX60
ELOVL2	0.00184938	0.551376	0.291	0.064	1	10	ELOVL2
C2orf72	0.0019332	0.775487	0.492	0.229	1	10	C2orf72
SH3BP2	0.00194893	0.380207	0.226	0.057	1	10	SH3BP2
SYNM	0.00195487	0.790394	0.399	0.149	1	10	SYNM
FERMT2	0.0019686	0.628429	0.61	0.411	1	10	FERMT2
OSBPL6	0.00199566	0.599675	0.584	0.291	1	10	OSBPL6
TMEM38A	0.00199642	0.418086	0.258	0.15	1	10	TMEM38A
SMO	0.00199991	0.439114	0.228	0.029	1	10	SMO
ADORA2B	0.00199991	0.33772	0.173	0.026	1	10	ADORA2B
CCND3	0.00200323	0.487035	0.43	0.232	1	10	CCND3
CHST6	0.0020177	0.436888	0.245	0.084	1	10	CHST6
LATS2	0.0020177	0.29835	0.228	0.086	1	10	LATS2
IQCK	0.00202868	1.05048	0.678	0.358	1	10	IQCK
CKB	0.00204419	0.739372	0.628	0.438	1	10	CKB
FAM27C	0.00206056	0.369238	0.245	0.121	1	10	FAM27C
NBPF26	0.00206186	0.63538	0.354	0.078	1	10	NBPF26
AL807742.1	0.00208373	0.872268	0.238	0.044	1	10	AL807742.1
OLFM2	0.00209324	1.03187	0.538	0.19	1	10	OLFM2
FAM155A	0.0021285	0.291997	0.78	0.373	1	10	FAM155A
DLG5	0.0021343	0.436357	0.41	0.262	1	10	DLG5
PHKA1	0.00213466	0.536403	0.283	0.065	1	10	PHKA1
RNF213-AS1	0.00214784	0.40436	0.323	0.179	1	10	RNF213-AS1
KNDC1	0.00216238	0.766025	0.428	0.174	1	10	KNDC1
AC005225.2	0.00219398	0.886123	0.505	0.199	1	10	AC005225.2
TEX9	0.00221394	0.641261	0.328	0.12	1	10	TEX9
SRP14-AS1	0.00223305	0.281457	0.226	0.102	1	10	SRP14-AS1
LRP1	0.00226879	0.614021	0.547	0.277	1	10	LRP1
ABCC4	0.0023109	0.567643	0.432	0.122	1	10	ABCC4
TENM2	0.00232711	0.251825	0.64	0.287	1	10	TENM2
AK3	0.00238559	0.502297	0.551	0.417	1	10	AK3
RAD9A	0.00238853	0.441938	0.442	0.283	1	10	RAD9A
ARRDC4	0.00240413	0.467737	0.18	0.041	1	10	ARRDC4
NFAT5	0.0024165	0.693017	0.815	0.682	1	10	NFAT5
SLC15A2	0.00242354	0.714123	0.417	0.126	1	10	SLC15A2
ITGB5	0.00244347	0.630941	0.402	0.118	1	10	ITGB5
NUPR1	0.00245223	0.554033	0.238	0.04	1	10	NUPR1
ETV6	0.00245426	0.446648	0.624	0.369	1	10	ETV6
JUN	0.00247582	1.14866	0.353	0.115	1	10	JUN
PKM	0.00251495	0.548437	0.451	0.283	1	10	PKM
DMPK	0.0025926	0.424896	0.3	0.173	1	10	DMPK
DPH6	0.00259403	0.370471	0.536	0.397	1	10	DPH6
AC079142.1	0.00259717	0.925191	0.38	0.117	1	10	AC079142.1
RAB34	0.00265803	0.318004	0.15	0.022	1	10	RAB34
MPP6	0.00270798	0.47493	0.414	0.214	1	10	MPP6
FADS2	0.00272411	0.91328	0.52	0.206	1	10	FADS2
MAMLD1	0.00274434	0.649324	0.369	0.157	1	10	MAMLD1
PRDM5	0.00274948	0.715541	0.377	0.112	1	10	PRDM5
GRIK4	0.00275953	0.468791	0.561	0.398	1	10	GRIK4
OBSL1	0.00280681	0.263707	0.183	0.111	1	10	OBSL1
CDC42EP4	0.00282511	0.895319	0.395	0.081	1	10	CDC42EP4
RBPMS	0.00282654	0.998053	0.365	0.035	1	10	RBPMS
ASTN1	0.00283269	0.520304	0.631	0.339	1	10	ASTN1
ICA1L	0.00283269	0.316649	0.494	0.354	1	10	ICA1L
NEK11	0.00283489	0.734548	0.517	0.261	1	10	NEK11
MICALL2	0.00283591	0.799268	0.459	0.17	1	10	MICALL2
MTM1	0.00287169	0.456216	0.452	0.298	1	10	MTM1
B3GAT2	0.00287278	1.0062	0.351	0.072	1	10	B3GAT2
APOL6	0.00287951	0.261144	0.128	0.04	1	10	APOL6
NSUN6	0.00288874	0.503018	0.553	0.426	1	10	NSUN6
SLC3A2	0.00290744	0.57813	0.37	0.151	1	10	SLC3A2
SHISA6	0.00292019	0.501384	0.264	0.137	1	10	SHISA6
LINC01376	0.00292104	0.452002	0.332	0.17	1	10	LINC01376
BAZ2B	0.00297471	0.365463	0.912	0.884	1	10	BAZ2B
CCS	0.00298519	0.366368	0.277	0.147	1	10	CCS
AC002069.2	0.00302209	0.681527	0.229	0.06	1	10	AC002069.2
BSG	0.0030778	0.26732	0.311	0.247	1	10	BSG
SEPTIN11	0.00310366	0.60505	0.534	0.279	1	10	SEPTIN11
ITPKC	0.00312722	0.565906	0.257	0.116	1	10	ITPKC
FANK1	0.00313827	0.508757	0.256	0.076	1	10	FANK1
MT3	0.00315838	0.826169	0.439	0.182	1	10	MT3
VGLL4	0.00317826	0.608057	0.679	0.502	1	10	VGLL4
ITGA9-AS1	0.00322645	0.716735	0.489	0.252	1	10	ITGA9-AS1
MARC2	0.00323568	0.497479	0.273	0.101	1	10	MARC2
RHPN2	0.00325645	0.505903	0.256	0.05	1	10	RHPN2
NME5	0.00327637	0.489896	0.329	0.181	1	10	NME5
AC097515.1	0.00332705	0.710127	0.288	0.067	1	10	AC097515.1
FUT10	0.00339699	0.637268	0.4	0.164	1	10	FUT10
LMOD1	0.00346245	0.455399	0.141	0.025	1	10	LMOD1
LGALS3	0.00346245	0.451066	0.213	0.027	1	10	LGALS3
AC097658.2	0.00346245	0.425395	0.145	0.004	1	10	AC097658.2
AL133257.1	0.00346245	0.374686	0.174	0.017	1	10	AL133257.1
MAPK11	0.00346245	0.35148	0.173	0.074	1	10	MAPK11
AC007923.4	0.00346245	0.351296	0.13	0.018	1	10	AC007923.4
SAMD11	0.00346245	0.349314	0.138	0.003	1	10	SAMD11
EVC	0.00346245	0.331393	0.172	0.017	1	10	EVC
SEC14L2	0.00346752	0.60138	0.4	0.193	1	10	SEC14L2
AL117335.1	0.00358193	0.344247	0.249	0.098	1	10	AL117335.1
AC036214.1	0.00358323	0.496405	0.187	0.031	1	10	AC036214.1
GSE1	0.00361636	1.07108	0.553	0.21	1	10	GSE1
B3GALT5	0.00363572	0.442735	0.215	0.047	1	10	B3GALT5
SPX	0.00363572	0.301477	0.137	0.016	1	10	SPX
CRB2	0.00366136	0.475198	0.367	0.159	1	10	CRB2
BAIAP3	0.00366486	0.557009	0.276	0.085	1	10	BAIAP3
TMEM132A	0.00379337	0.439214	0.263	0.098	1	10	TMEM132A
BAALC	0.00395833	0.845101	0.586	0.318	1	10	BAALC
MYO9A	0.00396188	0.486195	0.77	0.638	1	10	MYO9A
FBXL71	0.0039623	0.63281	0.945	0.693	1	10	FBXL7
PPARA	0.00404369	0.570439	0.484	0.255	1	10	PPARA
PC	0.00406737	0.509536	0.394	0.217	1	10	PC
ZNF544	0.00414003	0.444929	0.473	0.351	1	10	ZNF544
RPGR	0.00422311	0.318829	0.255	0.158	1	10	RPGR
DMGDH	0.00428005	0.503709	0.284	0.131	1	10	DMGDH
AK4	0.0043524	0.524918	0.314	0.115	1	10	AK4
PLCD3	0.00435796	0.563843	0.26	0.028	1	10	PLCD3
IFITM3	0.0043824	0.555498	0.235	0.022	1	10	IFITM3
SYNE1	0.00439268	0.40901	0.739	0.576	1	10	SYNE1
LINC00598	0.00445205	0.663915	0.349	0.11	1	10	LINC00598
ADAMTSL3	0.00446849	0.950015	0.515	0.355	1	10	ADAMTSL3
LRRC8A	0.00447853	0.689727	0.407	0.184	1	10	LRRC8A
XAF1	0.00451715	0.595285	0.288	0.065	1	10	XAF1
MT1M	0.00451715	0.547492	0.207	0.025	1	10	MT1M
INPP4B	0.00456126	0.357654	0.625	0.312	1	10	INPP4B
DPH6-DT	0.00457202	0.564466	0.551	0.395	1	10	DPH6-DT
RASSF8	0.00476472	0.731203	0.641	0.314	1	10	RASSF8
MTMR3	0.00480178	0.332199	0.507	0.404	1	10	MTMR3
AC097518.2	0.00485143	0.438194	0.14	0.031	1	10	AC097518.2
BAIAP2	0.00486758	0.669833	0.36	0.148	1	10	BAIAP2
RBMS2	0.00487814	0.37171	0.298	0.136	1	10	RBMS2
DNAJB1	0.00488084	0.288782	0.228	0.16	1	10	DNAJB1
STIM1	0.0048932	0.730549	0.491	0.242	1	10	STIM1
CAST	0.0049402	0.367895	0.531	0.413	1	10	CAST
TMEM220-AS1	0.00502683	0.658032	0.296	0.043	1	10	TMEM220-AS1
LINC02814	0.00502683	0.481952	0.215	0.055	1	10	LINC02814
NINL	0.00511812	0.359635	0.351	0.209	1	10	NINL
GPR161	0.00513449	0.341998	0.187	0.063	1	10	GPR161
TCEA3	0.00513449	0.309981	0.153	0.049	1	10	TCEA3
VIM	0.00520794	0.499343	0.236	0.028	1	10	VIM
ACO2	0.00520891	0.843425	0.553	0.345	1	10	ACO2
HPSE2	0.00521755	1.44213	0.371	0.093	1	10	HPSE2
LDLR	0.0052776	0.578873	0.337	0.173	1	10	LDLR
LINC02060	0.00533989	0.46686	0.217	0.049	1	10	LINC02060
LINC02614	0.00535968	0.556772	0.331	0.127	1	10	LINC02614
RGS9	0.00536932	0.976779	0.418	0.046	1	10	RGS9
CFAP221	0.00536932	0.330579	0.223	0.124	1	10	CFAP221
FNDC3B	0.00545506	0.523829	0.574	0.341	1	10	FNDC3B
HMGB1	0.00547122	0.615503	0.83	0.727	1	10	HMGB1
SMARCD3	0.00554288	0.364147	0.301	0.188	1	10	SMARCD3
PRR16	0.00556123	0.252774	0.207	0.127	1	10	PRR16
MTMR1	0.00557674	0.468837	0.455	0.303	1	10	MTMR1
CYP46A1	0.00569498	0.397186	0.302	0.186	1	10	CYP46A1
DTX1	0.00572567	0.515916	0.296	0.11	1	10	DTX1
HSPA1B	0.0057442	0.39648	0.314	0.182	1	10	HSPA1B
SESN3	0.0057442	0.315189	0.39	0.26	1	10	SESN3
PLEKHA6	0.0058507	0.513908	0.457	0.291	1	10	PLEKHA6
PTCHD1	0.00587825	0.912856	0.419	0.102	1	10	PTCHD1
VWCE	0.00587851	0.680137	0.238	0.052	1	10	VWCE
ROBO3	0.00588053	0.582923	0.293	0.083	1	10	ROBO3
ELN	0.00590297	0.856944	0.363	0.122	1	10	ELN
GOLGA8B	0.00594432	0.446504	0.429	0.271	1	10	GOLGA8B
B4GALT5	0.00599711	0.360952	0.453	0.345	1	10	B4GALT5
CCNL2	0.00604191	0.341356	0.458	0.389	1	10	CCNL2
MOB1B	0.00612303	0.593552	0.427	0.211	1	10	MOB1B
ARHGEF6	0.00617413	0.622964	0.399	0.145	1	10	ARHGEF6
HS6ST1	0.00626676	0.340031	0.32	0.225	1	10	HS6ST1
CASP7	0.00631638	0.412657	0.223	0.046	1	10	CASP7
FAM20C	0.00637718	0.526792	0.344	0.22	1	10	FAM20C
AC104596.1	0.00638877	0.733587	0.605	0.397	1	10	AC104596.1
ANKRD26	0.00641938	0.36229	0.645	0.479	1	10	ANKRD26
PHKG1	0.00648397	0.431235	0.245	0.065	1	10	PHKG1
EHBP1	0.00651984	0.65967	0.785	0.568	1	10	EHBP1
LINC02006	0.00653557	0.504383	0.158	0.029	1	10	LINC02006
AC138123.1	0.00653557	0.491145	0.153	0.032	1	10	AC138123.1
AC104088.1	0.00653557	0.446148	0.181	0.022	1	10	AC104088.1
PIRT	0.00653557	0.44024	0.158	0.004	1	10	PIRT
RGS22	0.00653557	0.439192	0.183	0.039	1	10	RGS22
CCDC190	0.00653557	0.401385	0.157	0.011	1	10	CCDC190
EFEMP2	0.00653557	0.296451	0.147	0.027	1	10	EFEMP2
GRTP1	0.00653557	0.272663	0.151	0.024	1	10	GRTP1
PARP10	0.00653557	0.269294	0.152	0.048	1	10	PARP10
AL590617.2	0.00653557	0.259511	0.139	0.026	1	10	AL590617.2
RFTN1	0.00668877	0.51561	0.266	0.132	1	10	RFTN1
EML3	0.00678338	0.441756	0.23	0.06	1	10	EML3
EXOSC10	0.0068169	0.302805	0.336	0.256	1	10	EXOSC10
SLC39A14	0.00681797	0.508609	0.24	0.141	1	10	SLC39A14
CDH201	0.00681888	0.739533	0.956	0.785	1	10	CDH20
GINS3	0.00690446	0.895606	0.293	0.036	1	10	GINS3
SLC2A1-AS1	0.00690446	0.375292	0.196	0.084	1	10	SLC2A1-AS1
SLC41A1	0.00690446	0.317403	0.215	0.095	1	10	SLC41A1
C1R	0.00690446	0.285157	0.13	0.017	1	10	C1R
SLC9A3R1	0.00702832	0.408023	0.219	0.073	1	10	SLC9A3R1
VWA3A	0.00715333	0.530989	0.267	0.09	1	10	VWA3A
STARD3	0.00738131	0.469902	0.386	0.23	1	10	STARD3
ZBTB201	0.00739727	0.302915	0.987	0.922	1	10	ZBTB20
LINC01550	0.00747441	0.377967	0.181	0.042	1	10	LINC01550
AK1	0.00747441	0.281425	0.178	0.084	1	10	AK1
TOGARAM2	0.00748904	0.68948	0.311	0.077	1	10	TOGARAM2
RGL2	0.00748904	0.335013	0.224	0.104	1	10	RGL2
CTBP2	0.00753882	0.460468	0.662	0.5	1	10	CTBP2
DHRS3	0.00754217	0.683502	0.339	0.059	1	10	DHRS3
SCP2	0.00763422	0.350008	0.397	0.284	1	10	SCP2
GMPR	0.00764027	1.00366	0.407	0.048	1	10	GMPR
SRGAP1	0.00765156	0.543494	0.715	0.478	1	10	SRGAP1
PER3	0.0077772	0.376969	0.587	0.504	1	10	PER3
CLUH	0.00781152	0.279995	0.18	0.104	1	10	CLUH
SORBS3	0.00787891	0.4629	0.301	0.104	1	10	SORBS3
DNAJC27-AS1	0.00803416	0.278316	0.304	0.245	1	10	DNAJC27-AS1
IFI44L	0.00804436	1.1629	0.236	0.044	1	10	IFI44L
TBL1X	0.00807886	0.72365	0.724	0.424	1	10	TBL1X
MSRB3	0.00808387	0.519767	0.337	0.151	1	10	MSRB3
OSGIN2	0.00839775	0.739214	0.327	0.07	1	10	OSGIN2
LUC7L	0.00844171	0.273054	0.543	0.501	1	10	LUC7L
SLC9C2	0.00857937	0.486841	0.217	0.043	1	10	SLC9C2
NAV1	0.00860106	0.599255	0.855	0.779	1	10	NAV1
C11orf49	0.00865156	0.56459	0.663	0.487	1	10	C11orf49
TNFRSF1A	0.00866972	0.42126	0.275	0.073	1	10	TNFRSF1A
PTPRG	0.00870238	0.291349	0.714	0.327	1	10	PTPRG
AIFM3	0.00874246	0.51758	0.258	0.042	1	10	AIFM3
GSTM5	0.00874246	0.282864	0.131	0.019	1	10	GSTM5
PTPN9	0.00888852	0.955898	0.557	0.303	1	10	PTPN9
TLCD4	0.00904082	0.256605	0.257	0.177	1	10	TLCD4
LINC01422	0.00907982	0.335716	0.229	0.116	1	10	LINC01422
AL137025.1	0.0090881	0.546258	0.188	0.012	1	10	AL137025.1
LINC01727	0.0090881	0.403616	0.163	0.04	1	10	LINC01727
FLRT2	0.00913318	0.42894	0.507	0.274	1	10	FLRT2
CASK	0.00913978	0.623044	0.625	0.48	1	10	CASK
MAFG	0.00920702	0.282419	0.264	0.176	1	10	MAFG
RYR1	0.00920836	0.530506	0.408	0.172	1	10	RYR1
RNF213	0.00926121	0.255608	0.552	0.439	1	10	RNF213
EMC3	0.00929534	0.26207	0.243	0.183	1	10	EMC3
LIX1-AS1	0.00938956	0.364425	0.261	0.135	1	10	LIX1-AS1
SLC35F1	0.0094715	0.349932	0.615	0.298	1	10	SLC35F1
ZFAND5	0.00949962	0.553356	0.432	0.319	1	10	ZFAND5
AL589935.1	0.00956265	0.317508	0.191	0.049	1	10	AL589935.1
FRS2	0.0095856	0.513427	0.613	0.468	1	10	FRS2
ULK4	0.00964875	0.602593	0.485	0.287	1	10	ULK4
PLXNB1	0.00979078	0.499803	0.535	0.34	1	10	PLXNB1
INPP4A	0.0098537	0.388247	0.517	0.35	1	10	INPP4A
SYNPR	1.41112e-18	3.29515	0.97	0.115	4.35203e-14	11	SYNPR
ROBO2	1.00487e-16	2.92002	0.996	0.256	3.09913e-12	11	ROBO2
GALNTL6	1.08255e-16	3.49996	0.986	0.176	3.33869e-12	11	GALNTL6
ADARB2	1.27773e-16	3.32415	0.998	0.567	3.94064e-12	11	ADARB2
GRIK2	6.17732e-16	1.99807	0.98	0.34	1.90515e-11	11	GRIK2
KCNH7	8.43969e-16	2.24224	0.899	0.153	2.60288e-11	11	KCNH7
FRMD4A	1.46686e-15	1.80672	0.996	0.601	4.52395e-11	11	FRMD4A
MTUS2	1.86704e-15	2.16521	0.923	0.202	5.75814e-11	11	MTUS2
DLX6-AS1	2.11165e-15	2.47702	0.881	0.062	6.51255e-11	11	DLX6-AS1
RGS12	2.56912e-15	2.4083	0.952	0.374	7.92342e-11	11	RGS12
CHRM3	3.95022e-15	2.66431	0.969	0.191	1.21829e-10	11	CHRM3
GALNT17	5.23487e-15	2.71635	0.958	0.197	1.61448e-10	11	GALNT17
ERBB4	6.6783e-15	2.47269	0.999	0.786	2.05966e-10	11	ERBB4
GRM7	7.70699e-15	2.42305	0.982	0.281	2.37691e-10	11	GRM7
KCNT2	2.52354e-14	2.32861	0.88	0.147	7.78286e-10	11	KCNT2
PLCB1	2.65316e-14	2.25421	0.988	0.355	8.18262e-10	11	PLCB1
C8orf34	2.72968e-14	2.51871	0.849	0.095	8.4186e-10	11	C8orf34
SNTG1	2.94995e-14	2.70229	0.992	0.282	9.09794e-10	11	SNTG1
MYT1L	4.05948e-14	2.12276	0.969	0.24	1.25199e-09	11	MYT1L
PWRN1	4.56157e-14	1.76481	0.929	0.269	1.40683e-09	11	PWRN1
SLC44A5	8.07701e-14	2.12339	0.903	0.199	2.49103e-09	11	SLC44A5
DCLK11	1.33144e-13	2.0704	0.959	0.229	4.10628e-09	11	DCLK1
ANKRD30BL	1.68821e-13	1.80735	0.881	0.165	5.20659e-09	11	ANKRD30BL
CSMD1	1.81345e-13	2.51758	0.997	0.456	5.59287e-09	11	CSMD1
PLXNA4	1.96379e-13	2.16619	0.909	0.177	6.05654e-09	11	PLXNA4
PPM1E	2.02895e-13	1.77171	0.886	0.238	6.25749e-09	11	PPM1E
PAK3	2.08987e-13	1.76059	0.911	0.217	6.44537e-09	11	PAK3
NRXN3	2.14807e-13	1.48189	1	0.805	6.62486e-09	11	NRXN3
CCSER1	2.14908e-13	2.09484	0.979	0.276	6.62797e-09	11	CCSER1
LRFN2	2.31682e-13	1.59071	0.815	0.164	7.1453e-09	11	LRFN2
SNHG14	2.7915e-13	2.09938	1	0.858	8.60926e-09	11	SNHG14
RIPOR2	3.44809e-13	1.26548	0.766	0.144	1.06343e-08	11	RIPOR2
KCNJ3	3.74458e-13	2.00922	0.903	0.202	1.15487e-08	11	KCNJ3
CNTN4	3.85128e-13	2.63999	0.956	0.221	1.18777e-08	11	CNTN4
SLC24A3	5.41973e-13	2.2025	0.923	0.166	1.6715e-08	11	SLC24A3
MEG3	5.5322e-13	2.10189	0.985	0.332	1.70619e-08	11	MEG3
NMNAT2	5.85902e-13	1.52637	0.875	0.21	1.80698e-08	11	NMNAT2
CACNA1B	8.00271e-13	1.68834	0.935	0.23	2.46812e-08	11	CACNA1B
CACNA1D	1.15013e-12	1.75729	0.923	0.287	3.54711e-08	11	CACNA1D
NR2F2-AS1	1.46896e-12	1.8142	0.682	0.027	4.53041e-08	11	NR2F2-AS1
DAB1	1.48259e-12	1.8311	0.973	0.407	4.57245e-08	11	DAB1
LINGO2	1.94866e-12	2.38398	0.871	0.168	6.00985e-08	11	LINGO2
CNTNAP2	2.04091e-12	2.29647	0.993	0.666	6.29437e-08	11	CNTNAP2
NRXN11	3.07728e-12	1.93881	0.997	0.452	9.49065e-08	11	NRXN1
FGF14	3.11503e-12	1.85344	0.992	0.326	9.60707e-08	11	FGF14
B4GALT6	3.39449e-12	1.3734	0.74	0.138	1.0469e-07	11	B4GALT6
GRIA1	4.20303e-12	1.97724	0.918	0.219	1.29626e-07	11	GRIA1
FHOD31	4.85207e-12	1.35441	0.799	0.226	1.49643e-07	11	FHOD3
NR3C2	5.42899e-12	1.52143	0.915	0.473	1.67436e-07	11	NR3C2
RUNDC3B	7.61477e-12	1.20282	0.767	0.169	2.34847e-07	11	RUNDC3B
BTBD11	1.19257e-11	2.0983	0.84	0.088	3.67802e-07	11	BTBD11
PAM	1.2715e-11	1.39538	0.877	0.249	3.92142e-07	11	PAM
SYN2	1.80199e-11	1.11473	0.854	0.222	5.5575e-07	11	SYN2
THSD7A1	1.80337e-11	2.62639	0.899	0.21	5.56178e-07	11	THSD7A
NHS	1.85016e-11	1.4867	0.797	0.156	5.70608e-07	11	NHS
PTPRN2	2.06269e-11	1.56046	0.939	0.28	6.36155e-07	11	PTPRN2
ADRA1B	2.66193e-11	1.39481	0.663	0.057	8.20965e-07	11	ADRA1B
RGS6	2.77846e-11	2.41326	0.797	0.158	8.56903e-07	11	RGS6
CALB2	2.80553e-11	1.32647	0.652	0.011	8.65255e-07	11	CALB2
KCNMB2	3.23465e-11	1.84347	0.907	0.199	9.97597e-07	11	KCNMB2
TCF4	3.23796e-11	1.04759	0.991	0.932	9.98619e-07	11	TCF4
LAMA3	3.29073e-11	1.80904	0.715	0.037	1.01489e-06	11	LAMA3
ROBO1	3.33705e-11	1.65915	0.968	0.736	1.02918e-06	11	ROBO1
MAPK41	3.58453e-11	1.17197	0.783	0.172	1.1055e-06	11	MAPK4
NRG31	3.98313e-11	1.74763	0.995	0.406	1.22844e-06	11	NRG3
DSCAM	4.12463e-11	1.76637	0.991	0.274	1.27208e-06	11	DSCAM
LRP1B1	4.38914e-11	1.77264	0.997	0.685	1.35366e-06	11	LRP1B
EPHA61	4.49863e-11	0.69774	0.766	0.221	1.38742e-06	11	EPHA6
GRIN1	4.67005e-11	1.15892	0.81	0.187	1.44029e-06	11	GRIN1
ARHGAP44	4.96246e-11	1.31414	0.83	0.223	1.53047e-06	11	ARHGAP44
SYNE11	5.71084e-11	1.29865	0.945	0.569	1.76128e-06	11	SYNE1
SCN3A	6.40827e-11	1.17816	0.822	0.214	1.97638e-06	11	SCN3A
GABRB11	6.87412e-11	1.34473	0.937	0.32	2.12005e-06	11	GABRB1
DLGAP1	8.24771e-11	1.6367	0.995	0.364	2.54368e-06	11	DLGAP1
SRRM4	8.51306e-11	1.70182	0.892	0.177	2.62551e-06	11	SRRM4
SNRPN	1.11653e-10	1.69993	0.893	0.258	3.44348e-06	11	SNRPN
RGS7	1.12182e-10	1.75698	0.974	0.362	3.45981e-06	11	RGS7
TSPAN7	1.30767e-10	0.994247	0.805	0.295	4.033e-06	11	TSPAN7
PCSK2	1.38141e-10	1.67027	0.864	0.178	4.26039e-06	11	PCSK2
CERS61	1.82436e-10	1.12715	0.846	0.292	5.6265e-06	11	CERS6
GABBR2	1.82923e-10	1.57413	0.906	0.203	5.64153e-06	11	GABBR2
ADAMTS6	1.8372e-10	1.5343	0.61	0.049	5.6661e-06	11	ADAMTS6
GAD1	2.53962e-10	1.48103	0.789	0.11	7.83244e-06	11	GAD1
VWC2L	2.755e-10	1.99094	0.783	0.071	8.49668e-06	11	VWC2L
COL21A11	2.92715e-10	1.41234	0.659	0.071	9.02762e-06	11	COL21A1
TMEM108	3.08196e-10	1.21584	0.842	0.308	9.50507e-06	11	TMEM108
KAZN	3.84299e-10	1.53325	0.997	0.725	1.18522e-05	11	KAZN
SYT16	3.88838e-10	1.51169	0.867	0.232	1.19922e-05	11	SYT16
REV3L1	5.16144e-10	1.01047	0.929	0.6	1.59184e-05	11	REV3L
LRCH1	5.17277e-10	0.491722	0.664	0.23	1.59533e-05	11	LRCH1
GABRB2	5.62223e-10	1.76739	0.918	0.207	1.73395e-05	11	GABRB2
CALN1	7.54764e-10	1.76806	0.848	0.295	2.32777e-05	11	CALN1
OLFM3	8.0771e-10	2.1818	0.773	0.137	2.49106e-05	11	OLFM3
MAP2	8.5138e-10	1.66037	0.941	0.325	2.62574e-05	11	MAP2
GABRG3	9.1292e-10	2.01107	0.884	0.169	2.81554e-05	11	GABRG3
ASIC2	9.32411e-10	2.18279	0.864	0.21	2.87565e-05	11	ASIC2
EGFR1	9.84068e-10	1.40151	0.782	0.14	3.03497e-05	11	EGFR
OPCML	9.85115e-10	1.58906	0.985	0.328	3.03819e-05	11	OPCML
LRRC3B1	9.8585e-10	1.28649	0.712	0.115	3.04046e-05	11	LRRC3B
STXBP5L	1.02935e-09	0.971492	0.928	0.283	3.17463e-05	11	STXBP5L
RERG	1.03463e-09	1.50086	0.623	0.092	3.1909e-05	11	RERG
MEG8	1.06919e-09	1.81817	0.916	0.245	3.29747e-05	11	MEG8
SEZ6	1.10369e-09	1.17961	0.637	0.065	3.40388e-05	11	SEZ6
TMEM132B	1.18465e-09	1.55538	0.899	0.328	3.65358e-05	11	TMEM132B
FXYD6	1.25865e-09	1.34377	0.807	0.219	3.88181e-05	11	FXYD6
CNR1	1.33491e-09	1.60526	0.639	0.091	4.11699e-05	11	CNR1
MYRIP	1.36679e-09	1.65357	0.903	0.34	4.21532e-05	11	MYRIP
KIAA1549L	1.38825e-09	1.27213	0.827	0.205	4.28151e-05	11	KIAA1549L
SORCS3	1.632e-09	1.69537	0.794	0.165	5.03324e-05	11	SORCS3
CCDC85A	1.72522e-09	1.66661	0.758	0.147	5.32076e-05	11	CCDC85A
AC007368.1	1.75527e-09	1.50209	0.608	0.091	5.41342e-05	11	AC007368.1
SEZ6L	1.75796e-09	1.51308	0.874	0.197	5.42172e-05	11	SEZ6L
ZNF804A	1.83002e-09	2.22786	0.842	0.171	5.64397e-05	11	ZNF804A
AC233296.1	1.92447e-09	1.24373	0.807	0.268	5.93525e-05	11	AC233296.1
GRIN2B	2.19811e-09	1.71066	0.928	0.231	6.77919e-05	11	GRIN2B
AC013265.1	2.21774e-09	1.49413	0.634	0.02	6.83974e-05	11	AC013265.1
GLRA2	2.29391e-09	1.32594	0.694	0.073	7.07464e-05	11	GLRA2
GNG2	2.38153e-09	0.926287	0.654	0.137	7.34487e-05	11	GNG2
SLC5A8	2.70436e-09	0.692816	0.442	0.018	8.34051e-05	11	SLC5A8
SLC8A3	2.72156e-09	0.839405	0.632	0.174	8.39355e-05	11	SLC8A3
GNAS	2.78029e-09	1.26796	0.895	0.489	8.57468e-05	11	GNAS
CELF4	2.92973e-09	1.25583	0.865	0.2	9.03558e-05	11	CELF4
CAMK4	3.06314e-09	1.42562	0.818	0.202	9.44703e-05	11	CAMK4
PLEKHA51	3.13346e-09	1.2726	0.94	0.424	9.66391e-05	11	PLEKHA5
CHD5	3.15707e-09	0.932349	0.779	0.174	9.73672e-05	11	CHD5
NKAIN31	3.75076e-09	0.824512	0.725	0.188	0.000115677	11	NKAIN3
ENTPD3	3.75509e-09	1.24261	0.692	0.086	0.000115811	11	ENTPD3
KCNC2	3.87471e-09	1.4733	0.832	0.19	0.0001195	11	KCNC2
TRMT9B	3.90067e-09	1.42406	0.795	0.137	0.000120301	11	TRMT9B
SCN2A	4.33039e-09	1.3951	0.889	0.237	0.000133553	11	SCN2A
FGF12	4.37633e-09	1.34908	0.963	0.293	0.00013497	11	FGF12
SMARCA2	4.44688e-09	1.00108	0.897	0.581	0.000137146	11	SMARCA2
CDH10	4.60815e-09	1.55337	0.872	0.235	0.00014212	11	CDH10
GALNT13	5.48023e-09	1.37276	0.95	0.559	0.000169016	11	GALNT13
FRMPD4	5.514e-09	1.69414	0.947	0.221	0.000170057	11	FRMPD4
ANKRD61	5.76449e-09	0.773858	0.647	0.179	0.000177783	11	ANKRD6
OXR1	6.52445e-09	1.61825	0.94	0.419	0.00020122	11	OXR1
SNX10	6.6461e-09	0.581643	0.553	0.147	0.000204972	11	SNX10
FLRT21	7.03168e-09	0.682752	0.745	0.267	0.000216864	11	FLRT2
LRRC4C	7.4852e-09	1.24604	0.972	0.628	0.000230851	11	LRRC4C
LINC004611	8.02533e-09	1.14919	0.884	0.467	0.000247509	11	LINC00461
SLC2A13	9.21379e-09	1.39239	0.896	0.295	0.000284162	11	SLC2A13
ECE2	9.33001e-09	0.868579	0.589	0.097	0.000287747	11	ECE2
AC092691.11	9.59504e-09	1.35912	0.966	0.422	0.000295921	11	AC092691.1
CACNA1E	1.00088e-08	1.28366	0.824	0.213	0.000308682	11	CACNA1E
PCDH11X	1.10767e-08	1.804	0.672	0.134	0.000341618	11	PCDH11X
REEP1	1.13267e-08	1.12492	0.732	0.176	0.000349326	11	REEP1
ZNF385D	1.16007e-08	1.22028	0.879	0.168	0.000357777	11	ZNF385D
KCNQ2	1.16852e-08	0.62589	0.622	0.18	0.000360383	11	KCNQ2
IL12RB2	1.18073e-08	0.830372	0.444	0.056	0.000364148	11	IL12RB2
GRIP1	1.21557e-08	1.92478	0.925	0.226	0.000374893	11	GRIP1
GRIN2D	1.2351e-08	0.904669	0.597	0.067	0.000380917	11	GRIN2D
PDE3A1	1.23963e-08	1.63733	0.654	0.062	0.000382315	11	PDE3A
TENM21	1.32137e-08	1.39236	0.884	0.279	0.000407525	11	TENM2
AC068587.4	1.37376e-08	1.03628	0.774	0.258	0.000423682	11	AC068587.4
THRB	1.41236e-08	1.38606	0.922	0.307	0.000435587	11	THRB
PARD31	1.43564e-08	0.68077	0.835	0.231	0.000442766	11	PARD3
MAGI31	1.46596e-08	1.17445	0.822	0.267	0.000452117	11	MAGI3
CHST15	1.47281e-08	1.00274	0.628	0.156	0.000454228	11	CHST15
VIP	1.49627e-08	1.11887	0.501	0.004	0.000461464	11	VIP
C3orf67-AS1	1.49627e-08	0.993436	0.373	0.058	0.000461464	11	C3orf67-AS1
KALRN	1.53714e-08	1.23723	0.946	0.391	0.000474069	11	KALRN
PKP2	1.67554e-08	0.977627	0.517	0.03	0.000516754	11	PKP2
NYAP2	1.69403e-08	1.05129	0.664	0.116	0.000522456	11	NYAP2
KCNIP1	1.79818e-08	1.0393	0.744	0.183	0.000554578	11	KCNIP1
DANT21	1.89105e-08	0.788198	0.923	0.546	0.00058322	11	DANT2
CSMD3	1.9668e-08	1.50976	0.963	0.374	0.000606582	11	CSMD3
MACROD2	2.01022e-08	1.69003	0.97	0.43	0.000619973	11	MACROD2
GPR149	2.05015e-08	1.28941	0.563	0.016	0.000632288	11	GPR149
CNKSR21	2.29236e-08	0.858035	0.796	0.242	0.000706987	11	CNKSR2
GRIN2A	2.42283e-08	1.43365	0.849	0.304	0.000747226	11	GRIN2A
BICDL1	2.45798e-08	0.786902	0.637	0.155	0.000758067	11	BICDL1
ARL4C	2.49128e-08	1.21231	0.682	0.094	0.000768336	11	ARL4C
DNAH14	2.49128e-08	1.0656	0.538	0.085	0.000768336	11	DNAH14
ARHGAP28	2.54084e-08	1.34562	0.631	0.054	0.000783621	11	ARHGAP28
PARM1	2.54852e-08	1.05541	0.615	0.094	0.000785988	11	PARM1
CELF5	2.56398e-08	0.947288	0.762	0.188	0.000790758	11	CELF5
SLC35F4	2.67316e-08	1.61965	0.645	0.058	0.000824431	11	SLC35F4
GABRA4	2.736e-08	0.674994	0.571	0.147	0.000843808	11	GABRA4
SLC25A12	2.76352e-08	1.18651	0.852	0.378	0.000852298	11	SLC25A12
ADGRB3	3.27008e-08	0.982654	0.997	0.881	0.00100852	11	ADGRB3
AL391832.4	3.43766e-08	1.20809	0.571	0.025	0.00106021	11	AL391832.4
FBN3	3.43766e-08	0.365871	0.27	0.011	0.00106021	11	FBN3
GABRG2	3.76202e-08	1.07829	0.731	0.16	0.00116025	11	GABRG2
ME3	3.88411e-08	0.885814	0.716	0.209	0.0011979	11	ME3
LRFN5	3.98129e-08	0.934621	0.812	0.235	0.00122787	11	LRFN5
LINC00599	4.05588e-08	0.99271	0.712	0.177	0.00125087	11	LINC00599
RANBP17	4.08405e-08	1.24665	0.774	0.174	0.00125956	11	RANBP17
CEP1121	4.08405e-08	0.675585	0.616	0.222	0.00125956	11	CEP112
PTPRR	4.10426e-08	0.852195	0.658	0.15	0.00126579	11	PTPRR
RBFOX1	4.15537e-08	1.2737	0.952	0.385	0.00128156	11	RBFOX1
LINC00632	4.52352e-08	0.929501	0.915	0.613	0.0013951	11	LINC00632
FAM155A1	4.56623e-08	1.41871	0.988	0.367	0.00140827	11	FAM155A
CLVS1	4.58004e-08	1.52508	0.853	0.243	0.00141253	11	CLVS1
CAMK2B	4.70974e-08	0.904845	0.774	0.243	0.00145253	11	CAMK2B
BASP1	4.89463e-08	0.84837	0.745	0.215	0.00150955	11	BASP1
NEBL1	4.95341e-08	0.827502	0.926	0.329	0.00152768	11	NEBL
CACNG2	5.08916e-08	1.06993	0.703	0.171	0.00156955	11	CACNG2
RGS7BP	5.17017e-08	0.701902	0.599	0.163	0.00159453	11	RGS7BP
CACNA1C1	5.21597e-08	1.68998	0.957	0.336	0.00160866	11	CACNA1C
NTRK31	5.47205e-08	1.25679	0.934	0.31	0.00168763	11	NTRK3
NSG2	5.54344e-08	1.00124	0.689	0.158	0.00170965	11	NSG2
GABRA1	5.64567e-08	1.2082	0.717	0.145	0.00174118	11	GABRA1
ABLIM11	5.67423e-08	0.779852	0.879	0.302	0.00174999	11	ABLIM1
INHBA-AS1	5.9783e-08	0.738213	0.493	0.033	0.00184377	11	INHBA-AS1
ATP8A2	6.24013e-08	1.38977	0.923	0.309	0.00192452	11	ATP8A2
PTPRO	6.30971e-08	1.24356	0.732	0.187	0.00194598	11	PTPRO
CNTN6	6.40922e-08	1.35566	0.571	0.067	0.00197667	11	CNTN6
HOOK1	6.51998e-08	0.630261	0.55	0.116	0.00201083	11	HOOK1
LINC01322	6.58123e-08	1.99507	0.817	0.188	0.00202972	11	LINC01322
RIMS2	6.73615e-08	1.52527	0.961	0.288	0.0020775	11	RIMS2
MIAT	7.00298e-08	1.35232	0.802	0.247	0.00215979	11	MIAT
CNTNAP5	7.23082e-08	1.83986	0.885	0.245	0.00223006	11	CNTNAP5
UNC80	7.28476e-08	1.02466	0.821	0.249	0.00224669	11	UNC80
SMIM17	7.34201e-08	0.516809	0.45	0.083	0.00226435	11	SMIM17
PWRN4	7.45555e-08	1.1888	0.584	0.05	0.00229937	11	PWRN4
JPH4	7.47805e-08	0.834011	0.712	0.178	0.00230631	11	JPH4
CHRNA7	7.77888e-08	1.10271	0.48	0.053	0.00239909	11	CHRNA7
RGS8	7.77888e-08	0.594227	0.419	0.013	0.00239909	11	RGS8
DLX1	7.77888e-08	0.578699	0.416	0.027	0.00239909	11	DLX1
KSR2	8.06362e-08	1.09408	0.838	0.225	0.0024869	11	KSR2
CACNA2D31	8.48035e-08	1.44804	0.904	0.27	0.00261542	11	CACNA2D3
AFAP1	8.53833e-08	0.939591	0.702	0.178	0.00263331	11	AFAP1
PLCB4	8.73398e-08	1.05766	0.729	0.169	0.00269365	11	PLCB4
CACNB21	9.22002e-08	1.19382	0.929	0.292	0.00284355	11	CACNB2
CDK14	9.22002e-08	0.829014	0.852	0.34	0.00284355	11	CDK14
ANKRD29	9.2453e-08	1.13581	0.659	0.072	0.00285134	11	ANKRD29
DENND1B	9.24804e-08	0.954043	0.688	0.185	0.00285219	11	DENND1B
PDE10A	9.55222e-08	1.80094	0.865	0.298	0.002946	11	PDE10A
SCN8A	9.85269e-08	0.925787	0.807	0.269	0.00303867	11	SCN8A
RNF175	9.94388e-08	0.742601	0.596	0.15	0.00306679	11	RNF175
RBFOX3	1.00321e-07	0.930416	0.769	0.177	0.003094	11	RBFOX3
SYT1	1.00766e-07	1.05728	0.934	0.314	0.00310773	11	SYT1
SLIT1	1.02714e-07	0.910661	0.515	0.156	0.00316779	11	SLIT1
MEF2C	1.06833e-07	0.782941	0.919	0.334	0.00329484	11	MEF2C
KCNB2	1.07695e-07	1.39703	0.622	0.143	0.00332142	11	KCNB2
CIT	1.16093e-07	1.62581	0.868	0.231	0.00358043	11	CIT
LINC01551	1.16224e-07	0.892938	0.591	0.125	0.00358447	11	LINC01551
IGF1	1.16698e-07	1.01007	0.572	0.05	0.00359908	11	IGF1
MCC1	1.1702e-07	0.985934	0.658	0.149	0.00360901	11	MCC
CRPPA	1.21002e-07	0.628911	0.635	0.265	0.00373183	11	CRPPA
RIMS1	1.37461e-07	1.30005	0.899	0.304	0.00423945	11	RIMS1
NEXMIF	1.38434e-07	0.906336	0.682	0.186	0.00426943	11	NEXMIF
HCN1	1.39694e-07	1.10531	0.797	0.192	0.00430831	11	HCN1
HS6ST3	1.40286e-07	1.63239	0.813	0.224	0.00432656	11	HS6ST3
CLSTN3	1.43582e-07	0.716198	0.596	0.148	0.00442822	11	CLSTN3
NEK10	1.46281e-07	1.24202	0.732	0.163	0.00451145	11	NEK10
PLCE11	1.52225e-07	1.27481	0.584	0.109	0.00469477	11	PLCE1
SNAP91	1.54314e-07	1.14109	0.881	0.325	0.00475921	11	SNAP91
ADCY21	1.63474e-07	0.849094	0.872	0.312	0.00504169	11	ADCY2
LSAMP1	1.70305e-07	1.10339	0.999	0.857	0.00525238	11	LSAMP
ATP1A3	1.70526e-07	0.914145	0.657	0.147	0.00525919	11	ATP1A3
KHDRBS2	1.74106e-07	1.19576	0.874	0.309	0.0053696	11	KHDRBS2
KCNMA11	1.77816e-07	1.02986	0.952	0.393	0.00548401	11	KCNMA1
MAST1	1.80888e-07	0.844447	0.67	0.163	0.00557877	11	MAST1
NEDD4L	1.84188e-07	1.44942	0.902	0.317	0.00568056	11	NEDD4L
RELN	1.902e-07	0.572426	0.422	0.139	0.00586596	11	RELN
SETBP1	1.94404e-07	1.43732	0.904	0.32	0.0059956	11	SETBP1
ZFR2	2.09757e-07	0.860625	0.641	0.142	0.00646913	11	ZFR2
ATCAY	2.10886e-07	1.01807	0.718	0.18	0.00650394	11	ATCAY
AL133346.1	2.30255e-07	1.19156	0.625	0.112	0.00710128	11	AL133346.1
KITLG	2.30971e-07	0.754221	0.495	0.093	0.00712338	11	KITLG
WNK21	2.38265e-07	0.746298	0.698	0.202	0.00734832	11	WNK2
ANK1	2.57362e-07	1.17405	0.686	0.091	0.00793729	11	ANK1
KIAA12111	2.57588e-07	1.66974	0.85	0.183	0.00794427	11	KIAA1211
SDK1	2.73442e-07	1.71742	0.83	0.246	0.00843322	11	SDK1
CAMK2A	2.77702e-07	0.718624	0.723	0.205	0.00856462	11	CAMK2A
DOK6	2.84327e-07	1.17684	0.751	0.192	0.00876894	11	DOK6
SUSD4	2.88057e-07	1.24699	0.738	0.18	0.00888395	11	SUSD4
SLC37A1	2.95484e-07	0.305011	0.371	0.127	0.00911303	11	SLC37A1
UBASH3B	3.12004e-07	0.878782	0.685	0.172	0.00962251	11	UBASH3B
SLC4A10	3.24362e-07	1.03287	0.878	0.232	0.0100036	11	SLC4A10
ANKRD261	3.29893e-07	0.948518	0.865	0.472	0.0101742	11	ANKRD26
DCX	3.34893e-07	0.811272	0.604	0.111	0.0103284	11	DCX
DGKB	3.40022e-07	1.0491	0.834	0.251	0.0104866	11	DGKB
KCNQ5	3.5796e-07	1.862	0.755	0.222	0.0110398	11	KCNQ5
RAB3C	3.71713e-07	1.03413	0.714	0.182	0.011464	11	RAB3C
SPTBN4	3.72066e-07	1.15394	0.847	0.318	0.0114749	11	SPTBN4
TUSC3	3.72661e-07	1.27313	0.772	0.179	0.0114932	11	TUSC3
AHI1	4.34516e-07	0.919862	0.936	0.712	0.0134009	11	AHI1
ASTN11	4.37285e-07	0.975069	0.857	0.332	0.0134863	11	ASTN1
STMN3	4.39874e-07	0.340287	0.397	0.141	0.0135661	11	STMN3
STIM11	4.52376e-07	0.84545	0.702	0.236	0.0139517	11	STIM1
RYR31	4.5238e-07	1.08839	0.57	0.18	0.0139519	11	RYR3
KCNJ6	4.53381e-07	0.765104	0.632	0.168	0.0139827	11	KCNJ6
UNC5A	4.61369e-07	0.588223	0.494	0.103	0.0142291	11	UNC5A
SHISA61	4.8928e-07	1.69954	0.656	0.125	0.0150899	11	SHISA6
LINC01197	5.03027e-07	1.10868	0.594	0.078	0.0155139	11	LINC01197
GSE11	5.19418e-07	0.673666	0.629	0.207	0.0160194	11	GSE1
PLPPR5	5.54925e-07	0.881219	0.622	0.158	0.0171144	11	PLPPR5
NIPAL2	5.83543e-07	0.582217	0.519	0.126	0.0179971	11	NIPAL2
NETO2	5.86017e-07	1.12791	0.604	0.155	0.0180734	11	NETO2
AL590705.1	5.86997e-07	0.959069	0.578	0.104	0.0181036	11	AL590705.1
EPHA5	6.22226e-07	1.14844	0.657	0.145	0.0191901	11	EPHA5
NELL2	6.34907e-07	1.19094	0.731	0.197	0.0195812	11	NELL2
MLXIPL	6.8e-07	0.442147	0.472	0.123	0.0209719	11	MLXIPL
NPY1R	6.85563e-07	0.709579	0.496	0.081	0.0211435	11	NPY1R
SEPTIN3	6.95679e-07	0.572642	0.515	0.13	0.0214554	11	SEPTIN3
XKR4	6.96405e-07	0.783159	0.822	0.241	0.0214778	11	XKR4
TNRC6A1	7.26819e-07	0.913887	0.976	0.835	0.0224158	11	TNRC6A
MAP4K3-DT	7.33509e-07	0.426668	0.622	0.264	0.0226221	11	MAP4K3-DT
DZIP11	7.63039e-07	0.849252	0.719	0.223	0.0235329	11	DZIP1
FAM153CP	7.70401e-07	1.15426	0.756	0.174	0.0237599	11	FAM153CP
CACNA1A	7.80135e-07	0.994536	0.898	0.317	0.0240601	11	CACNA1A
SYT14	7.84067e-07	1.14604	0.858	0.39	0.0241814	11	SYT14
HTR2C	8.2585e-07	1.71992	0.364	0.019	0.02547	11	HTR2C
CCNG2	8.27795e-07	0.953682	0.574	0.118	0.02553	11	CCNG2
HTR1E	8.4992e-07	1.51967	0.614	0.119	0.0262124	11	HTR1E
VWC2	8.65306e-07	1.43738	0.728	0.124	0.0266869	11	VWC2
RIMBP2	8.69765e-07	1.04396	0.753	0.174	0.0268244	11	RIMBP2
BASP1-AS1	8.93026e-07	1.04149	0.681	0.156	0.0275418	11	BASP1-AS1
LINC00970	9.20424e-07	1.05703	0.496	0.107	0.0283868	11	LINC00970
GRIP2	9.44615e-07	0.549614	0.468	0.061	0.0291329	11	GRIP2
MAST41	9.82029e-07	0.941816	0.889	0.423	0.0302868	11	MAST4
BICC1	1.03439e-06	1.29124	0.522	0.13	0.0319015	11	BICC1
PDE3B	1.0415e-06	0.355375	0.646	0.264	0.032121	11	PDE3B
FBXO17	1.09799e-06	0.463915	0.464	0.14	0.0338631	11	FBXO17
LHFPL4	1.09924e-06	0.891656	0.669	0.172	0.0339016	11	LHFPL4
RAVER21	1.13497e-06	0.483717	0.49	0.138	0.0350036	11	RAVER2
PRR161	1.15415e-06	1.79501	0.583	0.116	0.0355951	11	PRR16
CDON	1.18064e-06	0.422348	0.46	0.146	0.0364123	11	CDON
CNTN5	1.21451e-06	1.81967	0.741	0.207	0.0374566	11	CNTN5
CNTN3	1.21451e-06	1.19293	0.695	0.233	0.0374566	11	CNTN3
AC092683.1	1.22647e-06	0.528638	0.564	0.173	0.0378255	11	AC092683.1
PCLO	1.25693e-06	0.996852	0.876	0.28	0.0387649	11	PCLO
KCNIP4	1.29189e-06	1.47823	0.871	0.411	0.0398432	11	KCNIP4
SHISA8	1.2944e-06	0.79911	0.471	0.009	0.0399207	11	SHISA8
ST8SIA5	1.31039e-06	1.24709	0.761	0.193	0.0404136	11	ST8SIA5
CALY	1.33962e-06	0.717254	0.577	0.131	0.0413154	11	CALY
KCNQ3	1.35409e-06	0.727506	0.875	0.338	0.0417615	11	KCNQ3
AC008691.1	1.3578e-06	0.750218	0.383	0.058	0.0418759	11	AC008691.1
NPM2	1.36129e-06	0.552281	0.494	0.115	0.0419836	11	NPM2
ANO5	1.36261e-06	1.04509	0.754	0.217	0.0420243	11	ANO5
LRRC39	1.37267e-06	0.813039	0.531	0.095	0.0423346	11	LRRC39
FRRS1L	1.39781e-06	1.06708	0.777	0.241	0.0431098	11	FRRS1L
AL445433.2	1.48396e-06	0.966758	0.51	0.099	0.0457668	11	AL445433.2
GNAL	1.53752e-06	1.2255	0.777	0.156	0.0474187	11	GNAL
DNM1	1.58471e-06	0.798847	0.754	0.244	0.0488739	11	DNM1
LRRC7	1.59044e-06	0.862602	0.97	0.71	0.0490508	11	LRRC7
MEF2C-AS11	1.62484e-06	1.00506	0.791	0.288	0.0501116	11	MEF2C-AS1
NELL1	1.62987e-06	1.87498	0.646	0.154	0.050267	11	NELL1
TENM3	1.70611e-06	1.61273	0.809	0.239	0.0526182	11	TENM3
LRRC2	1.76516e-06	0.584664	0.411	0.052	0.0544393	11	LRRC2
SLC47A1	1.76516e-06	0.470737	0.382	0.032	0.0544393	11	SLC47A1
AC023095.11	1.82603e-06	0.473384	0.34	0.073	0.0563166	11	AC023095.1
PKIA1	1.82896e-06	0.316579	0.459	0.201	0.056407	11	PKIA
ACVR2A	1.90703e-06	0.341978	0.52	0.231	0.0588148	11	ACVR2A
TRANK1	1.98077e-06	0.481439	0.55	0.189	0.061089	11	TRANK1
SVOP	1.9818e-06	0.664467	0.564	0.135	0.0611208	11	SVOP
FAM189A1	2.00321e-06	1.15806	0.729	0.178	0.0617811	11	FAM189A1
ZFYVE9	2.0187e-06	0.549729	0.755	0.386	0.0622587	11	ZFYVE9
TRAF5	2.04239e-06	0.510438	0.429	0.053	0.0629895	11	TRAF5
TTC39C	2.04313e-06	1.21961	0.739	0.176	0.063012	11	TTC39C
CNNM1	2.07079e-06	0.684992	0.591	0.147	0.0638653	11	CNNM1
GLT1D1	2.13215e-06	0.496282	0.464	0.127	0.0657578	11	GLT1D1
AFF3	2.1658e-06	0.969433	0.871	0.298	0.0667954	11	AFF3
GALNT14	2.18024e-06	0.898127	0.491	0.096	0.0672408	11	GALNT14
HRH3	2.21664e-06	0.622067	0.411	0.03	0.0683635	11	HRH3
UNC13C	2.30761e-06	1.27188	0.43	0.128	0.0711689	11	UNC13C
SYP	2.33815e-06	0.500678	0.619	0.256	0.0721109	11	SYP
SNAP25	2.41553e-06	0.805871	0.867	0.308	0.0744974	11	SNAP25
RUNX1T1	2.53347e-06	1.35974	0.853	0.298	0.0781349	11	RUNX1T1
SGCZ	2.5582e-06	1.81442	0.688	0.189	0.0788973	11	SGCZ
MIR3936HG1	2.62514e-06	0.645885	0.691	0.288	0.080962	11	MIR3936HG
CDH13	2.63537e-06	1.50507	0.726	0.327	0.0812775	11	CDH13
NRXN2	2.69443e-06	0.589939	0.672	0.302	0.0830989	11	NRXN2
MCTP2	2.72041e-06	0.605249	0.321	0.01	0.0839002	11	MCTP2
FGD5	2.72041e-06	0.588729	0.4	0.017	0.0839002	11	FGD5
TAFA2	2.75244e-06	1.23492	0.874	0.263	0.0848879	11	TAFA2
SYTL5	2.75281e-06	0.564333	0.401	0.036	0.0848995	11	SYTL5
DIRC31	2.76995e-06	0.86483	0.602	0.171	0.085428	11	DIRC3
PIP5K1B	2.8022e-06	0.632224	0.594	0.188	0.0864225	11	PIP5K1B
CPLX2	2.91524e-06	0.801845	0.55	0.119	0.089909	11	CPLX2
XKR6	2.95389e-06	1.06327	0.873	0.366	0.091101	11	XKR6
CDR2	3.04685e-06	0.611647	0.676	0.287	0.093968	11	CDR2
KLHL29	3.14236e-06	1.0244	0.689	0.167	0.0969137	11	KLHL29
CASKIN11	3.18476e-06	0.42922	0.469	0.14	0.0982211	11	CASKIN1
GALNT181	3.27771e-06	0.939379	0.752	0.258	0.101088	11	GALNT18
NBEA	3.28679e-06	1.39418	0.968	0.671	0.101368	11	NBEA
AC079296.1	3.43044e-06	0.606332	0.445	0.056	0.105798	11	AC079296.1
PEG3	3.48977e-06	0.871824	0.716	0.272	0.107628	11	PEG3
HMGCLL1	3.5891e-06	0.583488	0.505	0.15	0.110691	11	HMGCLL1
LYPD6	3.65294e-06	0.807522	0.431	0.064	0.11266	11	LYPD6
CACNG8	3.65798e-06	0.743596	0.619	0.169	0.112816	11	CACNG8
TAC3	3.723e-06	0.861192	0.378	0.007	0.114821	11	TAC3
KMO	3.723e-06	0.860163	0.354	0.017	0.114821	11	KMO
CHRNA2	3.723e-06	0.619748	0.414	0.002	0.114821	11	CHRNA2
CADPS	3.77172e-06	1.24543	0.922	0.28	0.116324	11	CADPS
PROX1	3.83727e-06	1.02173	0.791	0.304	0.118345	11	PROX1
PTPRE	3.8863e-06	1.05731	0.882	0.454	0.119857	11	PTPRE
GPR158	3.92728e-06	1.17747	0.77	0.207	0.121121	11	GPR158
FAM49A	3.94611e-06	0.536339	0.711	0.304	0.121702	11	FAM49A
PLD5	4.14207e-06	1.49157	0.921	0.446	0.127746	11	PLD5
TRERF1	4.17134e-06	0.658384	0.679	0.227	0.128648	11	TRERF1
PITPNC11	4.17937e-06	0.328073	0.897	0.328	0.128896	11	PITPNC1
SRRM3	4.217e-06	0.962462	0.766	0.189	0.130057	11	SRRM3
CXCL14	4.28231e-06	0.549857	0.389	0.046	0.132071	11	CXCL14
GNB5	4.28413e-06	0.441945	0.547	0.198	0.132127	11	GNB5
MIPOL1	4.31485e-06	0.878149	0.736	0.276	0.133074	11	MIPOL1
RNF24	4.34506e-06	0.654829	0.708	0.326	0.134006	11	RNF24
SLC12A5	4.45265e-06	0.551682	0.489	0.12	0.137324	11	SLC12A5
NTRK21	4.46645e-06	0.591302	0.949	0.615	0.13775	11	NTRK2
ARHGAP261	4.46908e-06	0.418973	0.866	0.365	0.137831	11	ARHGAP26
SLC4A7	4.49038e-06	0.810397	0.743	0.267	0.138488	11	SLC4A7
ZNF641	4.52863e-06	0.381965	0.376	0.1	0.139668	11	ZNF641
ADCYAP1R1	4.57646e-06	0.633555	0.542	0.123	0.141142	11	ADCYAP1R1
GPR155	4.63339e-06	0.744166	0.69	0.291	0.142898	11	GPR155
CADM3	4.70514e-06	0.459223	0.487	0.138	0.145111	11	CADM3
AC116565.1	4.70514e-06	0.414838	0.46	0.135	0.145111	11	AC116565.1
ADGRL2	4.71648e-06	0.885216	0.735	0.192	0.145461	11	ADGRL2
PROX1-AS1	4.76128e-06	1.15011	0.682	0.122	0.146843	11	PROX1-AS1
PODXL2	4.8257e-06	0.713608	0.595	0.139	0.148829	11	PODXL2
AC024901.1	4.85788e-06	0.818848	0.479	0.12	0.149822	11	AC024901.1
TXNDC16	4.89636e-06	0.666451	0.696	0.306	0.151009	11	TXNDC16
RAD9A1	4.95011e-06	0.562759	0.67	0.276	0.152666	11	RAD9A
AC007563.2	5.02327e-06	1.2818	0.606	0.137	0.154923	11	AC007563.2
KCNT1	5.1816e-06	0.503125	0.513	0.137	0.159806	11	KCNT1
PDE4D	5.39903e-06	0.792284	0.927	0.602	0.166511	11	PDE4D
AMPH	5.51669e-06	0.592141	0.691	0.208	0.17014	11	AMPH
DAPK11	5.84424e-06	0.835629	0.726	0.222	0.180242	11	DAPK1
AL136114.1	5.91245e-06	1.2888	0.34	0.029	0.182346	11	AL136114.1
PLS1	5.91245e-06	0.469445	0.35	0.039	0.182346	11	PLS1
IGSF3	5.91245e-06	0.380317	0.343	0.054	0.182346	11	IGSF3
TACC2	5.95456e-06	0.566095	0.548	0.166	0.183645	11	TACC2
LYPD6B	6.07924e-06	1.20772	0.543	0.043	0.18749	11	LYPD6B
INPP4B1	6.09375e-06	1.73296	0.869	0.305	0.187937	11	INPP4B
AL024495.1	6.19484e-06	1.02949	0.41	0.065	0.191055	11	AL024495.1
TMEM178B1	6.22375e-06	1.05959	0.886	0.358	0.191947	11	TMEM178B
RALGPS2	6.23869e-06	0.747452	0.67	0.211	0.192407	11	RALGPS2
SRGAP3	6.45199e-06	0.478267	0.85	0.571	0.198986	11	SRGAP3
SYBU	6.47495e-06	0.649237	0.642	0.182	0.199694	11	SYBU
KCNB1	6.47595e-06	1.11199	0.772	0.199	0.199725	11	KCNB1
GABRB3	6.52759e-06	1.02075	0.849	0.239	0.201317	11	GABRB3
ITGA3	6.59991e-06	0.460328	0.429	0.105	0.203548	11	ITGA3
GRID2	6.67801e-06	1.14434	0.893	0.571	0.205957	11	GRID2
SLC22A3	6.71477e-06	1.23436	0.545	0.019	0.20709	11	SLC22A3
GPRASP1	6.84644e-06	0.409514	0.49	0.175	0.211151	11	GPRASP1
ABCA10	6.88917e-06	0.614709	0.557	0.169	0.212469	11	ABCA10
NR2E1	7.12154e-06	0.369283	0.31	0.026	0.219635	11	NR2E1
SLC9A7	7.18388e-06	0.511481	0.5	0.142	0.221558	11	SLC9A7
PPP1R13B	7.18564e-06	0.741952	0.719	0.304	0.221612	11	PPP1R13B
OLFM1	7.20004e-06	0.667245	0.573	0.157	0.222056	11	OLFM1
LINC02245	7.68557e-06	0.393406	0.522	0.228	0.237031	11	LINC02245
RXRA1	7.71952e-06	0.412322	0.524	0.185	0.238078	11	RXRA
LINC01931	7.75183e-06	1.47592	0.325	0.016	0.239074	11	LINC01931
AC105285.1	7.75183e-06	0.278425	0.36	0.146	0.239074	11	AC105285.1
MCF2L2	7.77675e-06	0.80301	0.837	0.432	0.239843	11	MCF2L2
ADRA1A1	7.99675e-06	1.01866	0.606	0.136	0.246628	11	ADRA1A
CCK	8.17074e-06	1.4749	0.524	0.104	0.251994	11	CCK
ERC2	8.40067e-06	0.840057	0.896	0.401	0.259085	11	ERC2
NAAA	8.41085e-06	0.516098	0.412	0.093	0.259399	11	NAAA
ASIC4	8.56504e-06	0.621538	0.446	0.037	0.264154	11	ASIC4
MIR124-2HG	8.70516e-06	0.73853	0.628	0.166	0.268476	11	MIR124-2HG
PRKAA2	9.01254e-06	0.59683	0.598	0.21	0.277956	11	PRKAA2
SCMH1	9.07891e-06	0.895458	0.872	0.445	0.280003	11	SCMH1
PRMT8	9.1417e-06	0.737181	0.516	0.111	0.281939	11	PRMT8
GPRIN3	9.52315e-06	0.421915	0.462	0.099	0.293703	11	GPRIN3
SCG2	9.73983e-06	0.933504	0.544	0.084	0.300386	11	SCG2
NOL41	9.76209e-06	1.01824	0.808	0.256	0.301073	11	NOL4
INTU1	9.88713e-06	0.421392	0.629	0.303	0.304929	11	INTU
NME51	9.91022e-06	0.427261	0.498	0.176	0.305641	11	NME5
ANKS1B	1.00719e-05	0.926074	0.992	0.903	0.310627	11	ANKS1B
EML61	1.00924e-05	1.06749	0.806	0.269	0.311261	11	EML6
RBFOX2	1.04015e-05	1.03858	0.904	0.56	0.320792	11	RBFOX2
ZNF273	1.0554e-05	0.549491	0.518	0.172	0.325496	11	ZNF273
PITPNM3	1.08595e-05	0.295991	0.32	0.095	0.334918	11	PITPNM3
AC004083.1	1.11402e-05	0.518551	0.496	0.2	0.343576	11	AC004083.1
PDE8B1	1.12495e-05	0.739469	0.809	0.344	0.346946	11	PDE8B
PGM2L1	1.13515e-05	0.519885	0.473	0.141	0.350091	11	PGM2L1
RFPL1S	1.14846e-05	0.44016	0.457	0.135	0.354196	11	RFPL1S
TMEM2321	1.15597e-05	1.16368	0.788	0.319	0.356514	11	TMEM232
FAM135B	1.16587e-05	0.515633	0.638	0.266	0.359567	11	FAM135B
NPTXR	1.17087e-05	0.617374	0.564	0.191	0.361107	11	NPTXR
AC005225.21	1.17774e-05	0.540286	0.514	0.198	0.363226	11	AC005225.2
PRKCE	1.1861e-05	0.909202	0.911	0.613	0.365805	11	PRKCE
AC106795.3	1.19021e-05	1.02253	0.524	0.06	0.367071	11	AC106795.3
DLGAP4	1.24073e-05	0.958492	0.755	0.288	0.382652	11	DLGAP4
C11orf80	1.2667e-05	0.712068	0.66	0.206	0.390662	11	C11orf80
TSPYL2	1.2739e-05	0.760703	0.671	0.211	0.392884	11	TSPYL2
IGFL4	1.28305e-05	0.554682	0.492	0.132	0.395706	11	IGFL4
CACNG4	1.28473e-05	0.726289	0.572	0.084	0.396223	11	CACNG4
PROS1	1.28586e-05	0.671015	0.415	0.089	0.396573	11	PROS1
ENSA1	1.2971e-05	0.64726	0.782	0.425	0.400038	11	ENSA
GRAMD1B	1.314e-05	0.554129	0.653	0.262	0.405252	11	GRAMD1B
ITGA8	1.31846e-05	1.07688	0.523	0.071	0.406628	11	ITGA8
HSPA4L	1.34439e-05	0.633951	0.6	0.214	0.414625	11	HSPA4L
KIAA03191	1.34814e-05	0.778587	0.653	0.182	0.415779	11	KIAA0319
AGBL4	1.35726e-05	0.646592	0.862	0.293	0.418592	11	AGBL4
SORBS2	1.36935e-05	0.482642	0.739	0.227	0.42232	11	SORBS2
CRMP1	1.38821e-05	0.545481	0.527	0.172	0.428139	11	CRMP1
[truncated: 27,200 more rows]
